# Supplementary material for: Polymeric hydrophilic ionic liquids used to modify magnetic nanoparticles for the highly selective enrichment of N-linked glycopeptides
Source: Sci Rep. 2017 Aug 1;7:6984. doi: 10.1038/s41598-017-07516-x (PMC5539331; doi:10.1038/s41598-017-07516-x)
Supplement: Supplementary file 2 — Supplementary Dataset [file 41598_2017_7516_MOESM2_ESM.xlsx]

## Sheet: Sheet1
Proteins	Sequence window
sp|A2RU67|K1467_HUMAN	SDGVELLQMVKAPDSNCSNLLITTRQSLVLL
sp|A6NEK1|ARRD5_HUMAN	LVQGTSTFHKETPFQNPLFVEAEEKVSYNCC
sp|A6NHA9|O4C46_HUMAN	___________MENRNNMTEFVLLGLTENPK
	__________MENRNNMTEFVLLGLTENPKM
	NRNNMTEFVLLGLTENPKMQKIIFVVFFVIY
sp|A6NMZ7|CO6A6_HUMAN	REEHIRVYAIGIKEANQTQLREIAGEEKRVY
sp|A8MVW0|F1712_HUMAN	GELVPLARASVDVFGNRTLLAAGTTDSEGVA
sp|C9JL84|HHLA1_HUMAN	TVDPAKFPTRYCYCLNNRTNDLSDFTALLVD
sp|O00237|RN103_HUMAN	IKFTGRVEFIFVNVENWDNKSYMTDIGIYNM
	TGRVEFIFVNVENWDNKSYMTDIGIYNMPSY
sp|O00461|GOLI4_HUMAN	NRIPSLRKPDPAEQQNVTQVAHSPQGYNTAR
sp|O00468|AGRIN_HUMAN	GSAHCVCPMLTCPEANATKVCGSDGVTYGNE
	RLLSRGPCGSRDPCSNVTCSFGSTCARSADG
	APPYLWPAHKNELMLNSSLMRITLRNLEEVE
sp|O00469|PLOD2_HUMAN	FYTKVYIDPLKREAINITLDHKCKIFQTLNG
	HPGRLTHLHEGLPVKNGTRYIAVSFIDP___
	ESDGFHRFMQSAKYFNYTVKVLGQGEEWRGG
	VGEDFQGGGCKFLRYNCSIESPRKGWSFMHP
sp|O00507|USP9Y_HUMAN	LLENLTDEELKKEAKNEAKNDALSMIIKSLK
sp|O00592|PODXL_HUMAN	EDLETQTQSEKQLVLNLTGNTLCAGGASDEK
	RKDQQRLTEELQTVENGYHDNPTLEVMETSS
	TQTQSEKQLVLNLTGNTLCAGGASDEKLISL
sp|O00754|MA2B1_HUMAN	EILERRRDYRPTWKLNQTEPVAGNYYPVNTR
sp|O14495|LPP3_HUMAN	RPHFLSVCNPDFSQINCSEGYIQNYRCRGDD
sp|O14657|TOR1B_HUMAN	IYCRFAECCREERPLNASALKLDLEEKLFGQ
sp|O14672|ADA10_HUMAN	CNGFTALCPASDPKPNFTDCNRHTQVCINGQ
	KPNFTDCNRHTQVCINGQCAGSICEKYGLEE
	SGIRNISFMVKRIRINTTADEKDPTNPFRFP
	GDKLNNNKFSLCSIRNISQVLEKKRNNCFVE
sp|O14727|APAF_HUMAN	EVYQQAKLQAKQEVDNGMLYLEWINKKNITN
sp|O14773|TPP1_HUMAN	KFLSSSPHLPPSSYFNASGRAYPDVAALSDG
sp|O14786|NRP1_HUMAN	RENKVFMRKFKIGYSNNGSDWKMIMDDSKRK
sp|O14817|TSN4_HUMAN	AWSIIQTDFRCCGVSNYTDWFEVYNATRVPD
	RCCGVSNYTDWFEVYNATRVPDSCCLEFSES
sp|O14836|TR13B_HUMAN	NLPPELRRQRSGEVENNSDNSGRYQGLEHRG
	LPPELRRQRSGEVENNSDNSGRYQGLEHRGS
	ELRRQRSGEVENNSDNSGRYQGLEHRGSEAS
sp|O15031|PLXB2_HUMAN	AWCGGQSRCVYEALCNTTSECPPPVITRIQP
	SLQPMTVVGTDYVFHNDTKVVFLSPAVPEEP
	RDGLRGTAVLQRGGLNLTAVTVAAENNHTVA
	QRGGLNLTAVTVAAENNHTVAFLGTSDGRIL
	RGGLNLTAVTVAAENNHTVAFLGTSDGRILK
	GVQAGDIQRISVAGRNCSFQPERYSVSTRIV
	SYGKNIDSKLHVTLYNCSFGRSDCSLCRAAN
	SGTFAFRTPKLSHDANETLPLHLYVKSYGKN
	LCLFPLDKVHAKMEANRNACYTGTREARDIF
	LFPLDKVHAKMEANRNACYTGTREARDIFYK
	SRSKSCVAVTSAQPQNMSRRAQGEVQLTVSP
	AFEPLRSFASGGRSINVTGQGFSLIQRFAMV
	TEAGAFEYVPDPTFENFTGGVKKQVNKLIHA
	VVFLSPAVPEEPEAYNLTVLIEMDGHRALLR
	CGSLFKGICALRALSNISLRLFYEDGSGEKS
sp|O15118|NPC1_HUMAN	DKALGLLCGKDADACNATNWIEYMFNKDNGQ
	GYDLVQELCPGFFFGNVSLCCDVRQLQTLKD
	TPVFSDFPVHGMEPMNNATKGCDESVDEVTA
	TNVKELQYYVGQSFANAMYNACRDVEAPSSN
	ELQYYVGQSFANAMYNACRDVEAPSSNDKAL
	TSSKGQNMVCGGMGCNNDSLVQQIFNAAQLD
	NDSLVQQIFNAAQLDNYTRIGFAPSSWIDDY
	ADFIDALKKARLIASNVTETMGINGSAYRVF
	KARLIASNVTETMGINGSAYRVFPYSVFYVF
	WEKEFINFVKNYKNPNLTISFTAERSIEDEL
	LFCELTCSPRQSQFLNVTATEDYVDPVTNQT
	FLNVTATEDYVDPVTNQTKTNVKELQYYVGQ
	YFDWVKPQSSCCRVDNITDQFCNASVVDPAC
	QSSCCRVDNITDQFCNASVVDPACVRCRPLT
sp|O15230|LAMA5_HUMAN	VVRQGLVDRAQQLLANSTALEEAMLQEQQRL
	TLSELMSQTGHLGLANASAPSGEQLLRTLAE
	EICAPGFYGNALLPGNCTRCDCTPCGTEACD
	RLEEALQRKQELSRDNATLQATLHAARDTLA
	AGALLPAIHEQLRGINASSMAWARLHRLNAS
	QLLAKLSILENRGVHNASLALSASIGRVREL
	RIVPLENGEIVVSLVNGRPGAMNFSYSPLLR
	GEIVVSLVNGRPGAMNFSYSPLLREFTKATN
	GINASSMAWARLHRLNASIADLQSQLRSPLG
	KGIKALGKYVDLKRLNTTGVSAGCTADLLVG
	LYCKLVGGPVAGGDPNQTIRGQYCDICTAAN
	AGFADGAPHYVAFYSNATGVWLYVDDQLQQM
	GPQRVFDLQQNLGSVNVSTGCAPALQAQTPG
	VEVLINAGRVWQGHANASFCPHGYGCRTLVV
	GFTGFPSCYPTPSSSNDTREQVLPAGQIVNC
sp|O15455|TLR3_HUMAN	CSHLKLTQVPDDLPTNITVLNLTHNQLRRLP
	LTQVPDDLPTNITVLNLTHNQLRRLPAANFT
	VLNLTHNQLRRLPAANFTRYSQLTSLDVGFN
sp|O43157|PLXB1_HUMAN	ERRLQRGQFKYTLDPNITSAGPTKSFLSGGR
	FPARGPRAGGTRLTLNGSKLLTGRLEDIRVV
sp|O43194|GPR39_HUMAN	CNRSSTRHHEQPETSNMSICTNLSSRWTVFQ
sp|O43462|MBTP2_HUMAN	VRAYKRLDGSTECCNNHSLTDVCFSYRNNFN
sp|O43567|RNF13_HUMAN	PENACEPIVPPPVKDNSSGTFIVLIRRLDCN
	PAEGLKGFLINSKPENACEPIVPPPVKDNSS
sp|O43657|TSN6_HUMAN	KNSFKNNYEKALKQYNSTGDYRSHAVDKIQN
sp|O43688|LPP2_HUMAN	RPNFLAVCDPDWSRVNCSVYVQLEKVCRGNP
sp|O43865|SAHH2_HUMAN	GNKNVVTREHLDRMKNSCIVCNMGHSNTEID
sp|O60245|PCDH7_HUMAN	VTFSLESGSEYLKIDNLTGELSTSERRIDRE
	LTQKHYGLHRLVVQVNDSGQPSQSTTTLVHV
	GQPSQSTTTLVHVFVNESVSNATAIDSQIAR
	STTTLVHVFVNESVSNATAIDSQIARSLHIP
sp|O60303|K0556_HUMAN	VGGDVRTPDKLIDQVNDTSDGRHMWLAPILP
sp|O60487|MPZL2_HUMAN	RYDASILLWKLQFDDNGTYTCQVKNPPDVDG
	IAAVEIYTSRVLEAVNGTDARLKCTFSSFAP
sp|O60503|ADCY9_HUMAN	PLDAVQNFSSERNPCNSSVPRDLRRPASLIG
sp|O60512|B4GT3_HUMAN	QGPTFDYSHPRDVYSNLSHLPGAPGGPPAPQ
sp|O60568|PLOD3_HUMAN	ETEGYLRFLRSAEFFNYTVRTLGLGEEWRGG
sp|O60635|TSN1_HUMAN	VWNTTMKGLKCCGFTNYTDFEDSPYFKENSA
	IKKDYGSQEDFTQVWNTTMKGLKCCGFTNYT
sp|O60637|TSN3_HUMAN	QSVPLSCCRETASNCNGSLAHPSDLYAEGCE
	NYSDWENTDWFKETKNQSVPLSCCRETASNC
	AIDYVQRQLHCCGIHNYSDWENTDWFKETKN
	ENEVDRSIQKVYKTYNGTNPDAASRAIDYVQ
sp|O60673|DPOLZ_HUMAN	MSKLGFLSERSTSPINSSPPRCWSPTDPRAE
sp|O60934|NBN_HUMAN	SQDAPTVKESCKTSSNNNSMVSNTLAKMRIP
	QDAPTVKESCKTSSNNNSMVSNTLAKMRIPN
	DAPTVKESCKTSSNNNSMVSNTLAKMRIPNY
sp|O75051|PLXA2_HUMAN	LVEPSHKKEHYLSSVNKTGTMYGVIVRSEGE
	AVYVGAINRVYKLTGNLTIQVAHKTGPEEDN
sp|O75054|IGSF3_HUMAN	VMRPDASLQVDTVVPNATVSEKAAFQLDCSI
	TEAGKYQCVAELWRKNYNNTWTRLAERTSNL
	AGKYQCVAELWRKNYNNTWTRLAERTSNLLE
	VKQPDSRLRLSQAQGNLSVLETRQVQLECVV
	SVLETRQVQLECVVLNRTSITSQLMVEWFVW
	SKRTLTLVENKPIQLNCSVKSQTSQNSHFAV
	QRVRGGKIFIERVQGNSTLLHITDLQARDAG
sp|O75071|EFC14_HUMAN	IESDVVAMSKVEKKANLSFSMMGDRSATLKR
sp|O75096|LRP4_HUMAN	IEASRLDGSCRKVLINNSLDEPRAIAVFPRK
sp|O75144|ICOSL_HUMAN	QTSESKTVVTYHIPQNSSLENVDSRYRNRAL
sp|O75197|LRP5_HUMAN	YWTDSETNRIEVANLNGTSRKVLFWQDLDQP
sp|O75369|FLNB_HUMAN	AGQGDVMVFVEDPEGNKEEAQVTPDSDKNKT
sp|O75629|CREG1_HUMAN	PLCVHIMLSGTVTKVNETEMDIAKHSLFIRH
sp|O75882|ATRN_HUMAN	PHCTDNCGFPHRGICNSSDVRGCSCFSDWQG
sp|O75954|TSN9_HUMAN	VPDRCCMENSQGCGRNATTPLWRTGCYEKVK
sp|O75976|CBPD_HUMAN	PDMEIFLRRFANEYPNITRLYSLGKSVESRE
	VRGFVLDATDGRGILNATISVAEINHPVTTY
	QTNARGKDLDTDFTNNASQPETKAIIENLIQ
	TEYRHIWSLEISNKPNVSEPEEPKIRFVAGI
	AAGYRRGDPRLVRLLNTTDVYLLPSLNPDGF
	YKITASARGYNPVTKNVTVKSEGAIQVNFTL
	GQTNARGKDLDTDFTNNASQPETKAIIENLI
	VTKNVTVKSEGAIQVNFTLVRSSTDSNNESK
sp|O76082|S22A5_HUMAN	EVPHSCRRYRLATIANFSALGLEPGRDVDLG
	LIATPEHRCRVPDAANLSSAWRNHTVPLRLR
	RCRVPDAANLSSAWRNHTVPLRLRDGREVPH
sp|O95084|PRS23_HUMAN	VGFLKPKFKDGGRGANDSTSAMPEQMKFQWI
	YEEAKQYLSYETLYANGSRTETQVGIYILSS
sp|O95185|UNC5C_HUMAN	DHNLIIKQARLSDTANYTCVAKNIVAKRKST
sp|O95196|CSPG5_HUMAN	RPRPGEPGRDLASSENGTECRSGFVRHNGSC
sp|O95274|LYPD3_HUMAN	REACQGTSPPVVSCYNASDHVYKGCFDGNVT
	IQLQQCAQDRCNAKLNLTSRALDPAGNESAY
	CYNASDHVYKGCFDGNVTLTAANVTVSLPVR
	VYKGCFDGNVTLTAANVTVSLPVRGCVQDEF
sp|O95297|MPZL1_HUMAN	WAGDLDKKDASINIENMQFIHNGTYICDVKN
	KKDASINIENMQFIHNGTYICDVKNPPDIVV
	VSALEVYTPKEIFVANGTQGKLTCKFKSTST
sp|O95302|FKBP9_HUMAN	CPRTIQVSDFVRYHYNGTFLDGTLFDSSHNR
	CERISQSGDFLRYHYNGTLLDGTLFDSSYSR
sp|O95395|GCNT3_HUMAN	NILYNFLKLPAKRSINCSGVTRGDQEAVLQA
sp|O95633|FSTL3_HUMAN	CPVPSSPGQELCGNNNVTYISSCHMRQATCF
	RAECCASGNIDTAWSNLTHPGNKINLLGFLG
	PCPVPSSPGQELCGNNNVTYISSCHMRQATC
sp|O95857|TSN13_HUMAN	IQRNLNCCGFRSVNPNDTCLASCVKSDHSCS
sp|O95858|TSN15_HUMAN	PGPLACGVPYTCCIRNTTEVVNTMCGYKTID
sp|O96005|CLPT1_HUMAN	YFNDYWNLQKDYYPINESLASLPLRVSFCPL
sp|O96014|WNT11_HUMAN	IKWLALSKTPSALALNQTQHCKQLEGLVSAQ
sp|P00450|CERU_HUMAN	GITYYKEHEGAIYPDNTTDFQRADDKVYPGE
sp|P00533|EGFR_HUMAN	EGCWGPEPRDCVSCRNVSRGRECVDKCNLLE
	ESIQWRDIVSSDFLSNMSMDFQNHLGSCQKC
	CNGIGIGEFKDSLSINATNIKHFKNCTSISG
	VKEITGFLLIQAWPENRTDLHAFENLEIIRG
	KDSLSINATNIKHFKNCTSISGDLHILPVAF
	GPHCVKTCPAGVMGENNTLVWKYADAGHVCH
	WKYADAGHVCHLCHPNCTYGCTGPGLEGCPT
	PHCVKTCPAGVMGENNTLVWKYADAGHVCHL
sp|P00750|TPA_HUMAN	VRLYPSSRCTSQHLLNRTVTDNMLCAGDTRS
	GTWSTAESGAECTNWNSSALAQKPYSGRRPD
sp|P01024|CO3_HUMAN	KLVLSSEKTVLTPATNHMGNVTFTIPANREF
	SSEKTVLTPATNHMGNVTFTIPANREFKSEK
sp|P01033|TIMP1_HUMAN	SDLVIRAKFVGTPEVNQTTLYQRYEIKMTKM
	TPAMESVCGYFHRSHNRSEEFLIAGKLQDGL
sp|P01042|KNG1_HUMAN	EETLTHTITKLNAENNATFYFKIDNVKKARV
sp|P01111|RASN_HUMAN	QYMRTGEGFLCVFAINNSKSFADINLYREQI
sp|P01130|LDLR_HUMAN	REYDCKDMSDEVGCVNVTLCEGPNKFKCHSG
sp|P01133|EGF_HUMAN	YWVDLERQLLQRVFLNGSRQERVCNIEKNVS
sp|P01215|GLHA_HUMAN	YPTPLRSKKTMLVQKNVTSESTCCVAKSYNR
sp|P01591|IGJ_HUMAN	NEDIVERNIRIIVPLNNRENISDPTSPLRTR
sp|P01861|IGHG4_HUMAN	VEVHNAKTKPREEQFNSTYRVVSVLTVLHQD
sp|P01871|IGHM_HUMAN	DFLPDSITLSWKYKNNSDISSTRGFPSVLRG
sp|P01877|IGHA2_HUMAN	TCTAAHPELKTPLTANITKSGNTFRPEVHLL
sp|P02452|CO1A1_HUMAN	IQLTFLRLMSTEASQNITYHCKNSVAYMDQQ
sp|P02458|CO2A1_HUMAN	VQMTFLRLLSTEGSQNITYHCKNSIAYLDEA
sp|P02461|CO3A1_HUMAN	VHLAFLRLLSSRASQNITYHCKNSIAYMDQA
sp|P02751|FINC_HUMAN	VNDTFHKRHEEGHMLNCTCFGQGRGRWKCDP
sp|P02786|TFR1_HUMAN	NFGTKKDFEDLYTPVNGSIVIVRAGKITFAE
	LLENLKLRKQNNGAFNETLFRNQLALATWTI
sp|P02790|HEMO_HUMAN	LATGTMKERSWPAVGNCSSALRWLGRYYCFQ
sp|P04004|VTNC_HUMAN	ETCSGKPFDAFTDLKNGSLFAFRGLYCYELD
	YWRFEDGVLDPDYPRNISDGFDGIPDNVDAA
	DYPRNISDGFDGIPDNVDAALALPAHSYSGR
sp|P04062|GLCM_HUMAN	HQRDFIARDLGPTLANSTHHNVRLLMLDDQR
	RSGRRMELSMGPIQANHTGTGLLLTLQPEQK
	RTYTYADTPDDFQLHNFSLPEEDTKLKIPLI
sp|P04156|PRIO_HUMAN	ITIKQHTVTTTTKGENFTETDVKMMERVVEQ
sp|P04180|LCAT_HUMAN	NVLFPPHTTPKAELSNHTRPVILVPGCLGNQ
sp|P04201|MAS_HUMAN	MDGSNVTSFVVEEPTNISTGRNASVGNAHRQ
sp|P04626|ERBB2_HUMAN	CARGHCWGPGPTQCVNCSQFLRGQECVEECR
	WKFPDEEGACQPCPINCTHSCVDLDDKGCPA
sp|P04899|GNAI2_HUMAN	RSREYQLNDSAAYYLNDLERIAQSDYIPTQQ
sp|P05023|AT1A1_HUMAN	TAKAIAKGVGIISEGNETVEDIAARLNIPMS
	HMWFDNQIHEADTTENQSGVSFDKTSATWLA
sp|P05026|AT1B1_HUMAN	RGERKVCRFKLEWLGNCSGLNDETYGYKEGK
	IKLNRVLGFKPKPPKNESLETYPVMKYNPNV
	LQPKYLQPLLAVQFTNLTMDTEIRIECKAYG
sp|P05106|ITB3_HUMAN	IESVKELKDTGKDAVNCTYKNEDDCVVRFQY
	ELEVRDLPEELSLSFNATCLNNEVIPGLKSC
sp|P05154|IPSP_HUMAN	PMMSREDQYHYLLDRNLSCRVVGVPYQGNAT
	DRNLSCRVVGVPYQGNATALFILPSEGKMQQ
sp|P05156|CFAI_HUMAN	ERVFSLQWGEVKLISNCSKFYGNRFYEKEME
	QKSLECLHPGTKFLNNGTCTAEGKFSVSLKH
sp|P05362|ICAM1_HUMAN	NLTLRCQVEGGAPRANLTVVLLRGEKELKRE
	RVLYGPRLDERDCPGNWTWPENSQQTPMCQA
	EVTTTVLVRRDHHGANFSCRTELDLRPQGLE
	LALGDQRLNPTVTYGNDSFSAKASVSVTAED
	SCSATLEVAGQLIHKNQTRELRVLYGPRLDE
	RTELDLRPQGLELFENTSAPYQLQTFVLPAT
	RVELAPLPSWQPVGKNLTLRCQVEGGAPRAN
sp|P05556|ITB1_HUMAN	CQSEGIPESPKCHEGNGTFECGACRCNEGRV
	KGEKKDTCTQECSYFNITKVESRDKLPQPVQ
	DEVNSEDMDAYCRKENSSEICSNNGECVCGQ
	DAYCRKENSSEICSNNGECVCGQCVCRKRDN
	KNGVNGTGENGRKCSNISIGDEVQFEISITS
	STTPAKLRNPCTSEQNCTSPFSYKNVLSLTN
	EGVTISYKSYCKNGVNGTGENGRKCSNISIG
	SYKSYCKNGVNGTGENGRKCSNISIGDEVQF
	KANAKSCGECIQAGPNCGWCTNSTFLQEGMP
	CGECIQAGPNCGWCTNSTFLQEGMPTSARCD
	MDAYCRKENSSEICSNNGECVCGQCVCRKRD
sp|P06213|INSR_HUMAN	TCPPPYYHFQDWRCVNFSFCQDLHHKCKNSR
	FALERGCRLRGLSPGNYSVRIRATSLAGNGS
	LDNQNLRQLWDWSKHNLTITQGKLFFHYNPK
sp|P06280|AGAL_HUMAN	LENLADGYKHMSLALNRTGRSIVYSCEWPLY
sp|P06756|ITAV_HUMAN	SASSRMFLLVGAPKANTTQPGIVEGGQVLKC
	YVKSLLWTETFMNKENQNHSYSLKSSASFNV
	KSLLWTETFMNKENQNHSYSLKSSASFNVIE
	NPLRIKISSLQTTEKNDTVAGQGERDHLITK
	NNEALARLSCAFKTENQTRQVVCDLGNPMKA
	RRALFLYSRSPSHSKNMTISRGGLMQCEELI
	DTTGLQPILNQFTPANISRQAHILLDCGEDN
	FSKAMLHLQWPYKYNNNTLLYILHYDIDGPM
	NTLLYILHYDIDGPMNCTSDMEINPLRIKIS
sp|P06865|HEXA_HUMAN	FSQLVWKSAEGTFFINKTEIEDFPRFPHRGL
sp|P07093|GDN_HUMAN	EDPASACDSINAWVKNETRDMIDNLLSPDLI
sp|P07339|CATD_HUMAN	GGTDSKYYKGSLSYLNVTRKAYWQVHLDQVE
sp|P07355|ANXA2_HUMAN	ETAIKTKGVDEVTIVNILTNRSNAQRQDIAF
sp|P07585|PGS2_HUMAN	LAKLGLSFNSISAVDNGSLANTPHLRELHLD
sp|P07602|SAP_HUMAN	VCEFLVKEVTKLIDNNKTEKEILDAFDKMCS
	VCKKLVGYLDRNLEKNSTKQEILAALEKGCS
sp|P07711|CATL1_HUMAN	ATEESCKYNPKYSVANDTGFVDIPKQEKALM
sp|P07911|UROM_HUMAN	RFALLMTNCYATPSSNATDPLKYFIIQDRCP
sp|P07942|LAMB1_HUMAN	RYVVLPRPVCFEKGTNYTVRLELPQYTSSDS
	RKCVCNYLGTVQEHCNGSDCQCDKATGQCLC
	MAQVEVKLSDTTSQSNSTAKELDSLQTEAES
	EVLKMEMPSTPQQLQNLTEDIRERVESLSQV
	ADEAKQSAEDILLKTNATKEKMDKSNEELRN
sp|P07996|TSP1_HUMAN	VTICKKVSCPIMPCSNATVPDGECCPRCWPS
	PTRAQGYSGLSVKVVNSTTGPGEHLRNALWH
sp|P08069|IGF1R_HUMAN	VPRPERKRRDVMQVANTTMSSRSRNTTAADT
	PGNYTARIQATSLSGNGSWTDPVFFYVQAKT
	YRKYGGAKLNRLNPGNYTARIQATSLSGNGS
	DHIRGAKSEILYIRTNASVPSIPLDVLSASN
	NASVPSIPLDVLSASNSSSQLIVKWNPPSLP
	SSSQLIVKWNPPSLPNGNLSYYIVRWQRQPQ
	SQLIVKWNPPSLPNGNLSYYIVRWQRQPQDG
sp|P08174|DAF_HUMAN	ICLKGSQWSDIEEFCNRSCEVPTRLNSASLK
sp|P08195|4F2_HUMAN	IENLKDASSFLAEWQNITKGFSEDRLLIAGT
	WLQAGVDGFQVRDIENLKDASSFLAEWQNIT
	ITKGFSEDRLLIAGTNSSDLQQILSLLESNK
	TNSSDLQQILSLLESNKDLLLTSSYLSDSGS
	GSTGEHTKSLVTQYLNATGNRWCSWSLSQAR
sp|P08236|BGLR_HUMAN	KLEVRLLDAENKVVANGTGTQGQLKVPGVSL
sp|P08581|MET_HUMAN	EHPDCFPCQDCSSKANLSGGVWKDNINMALV
	VSVPRMVINVHEAGRNFTVACQHRSNSEIIC
	RNNKFDLKKTRVLLGNESCTLTLSESTMNTL
sp|P08582|TRFM_HUMAN	RPKDCDVLTAVSEFFNASCVPVNNPKNYPSS
	VRWCATSDPEQHKCGNMSEAFREAGIQPSLL
sp|P08648|ITA5_HUMAN	PGTDGVSVLVGAPKANTSQPGVLQGGAVYLC
	EPLSDPVGTCYLSTDNFTRILEYAPCRSDFS
	SGDDTEDFVAGVPKGNLTYGYVTILNGSDIR
	GVPKGNLTYGYVTILNGSDIRSLYNFSGEQM
	APPEAEYSGLVRHPGNFSSLSCDYFAVNQSR
	HPGNFSSLSCDYFAVNQSRLLVCDLGNPMKA
	NGAREDCREMKIYLRNESEFRDKLSPIHIAL
	LEVFGEQNHVYLGDKNALNLTFHAQNVGEGG
	FGEQNHVYLGDKNALNLTFHAQNVGEGGAYE
	KKTIQFDFQILSKNLNNSQSDVVSFRLSVEA
	KTIQFDFQILSKNLNNSQSDVVSFRLSVEAQ
	LEGQQLLYVTRVTGLNCTTNHPINPKGLELD
sp|P08842|STS_HUMAN	MMRNYEIIQQPMSYDNLTQRLTVEAAQFIQR
sp|P08887|IL6RA_HUMAN	GRRLLLRSVQLHDSGNYSCYRAGRPAGTVHL
sp|P08962|CD63_HUMAN	ILDRMQADFKCCGAANYTDWEKIPSMSKNRV
	EFNNNFRQQMENYPKNNHTASILDRMQADFK
	FNNNFRQQMENYPKNNHTASILDRMQADFKC
	IPSMSKNRVPDSCCINVTVGCGINFNEKAIH
	VPDSCCINVTVGCGINFNEKAIHKEGCVEKI
	KVMSEFNNNFRQQMENYPKNNHTASILDRMQ
sp|P09758|TACD2_HUMAN	HILIDLRHRPTAGAFNHSDLDAELRRLFRER
	DPDCDPEGRFKARQCNQTSVCWCVNSVGVRR
sp|P09923|PPBI_HUMAN	FQTIGLSAAARFNQCNTTRGNEVISVMNRAK
	LSAAARFNQCNTTRGNEVISVMNRAKQAGKS
	VQEWLAKHQGAWYVWNRTELMQASLDQSVTH
sp|P0C0L5|CO4B_HUMAN	GTWKISARFSDGLESNSSTQFEVKKYVLPNF
	SAYWIASHTTEERGLNVTLSSTGRNGFKSHA
sp|P10253|LYAG_HUMAN	YRPYDEGLRRGVFITNETGQPLIGKVWPGST
	PWCFFPPSYPSYKLENLSSSEMGYTATLTRT
	VLERGAYTQVIFLARNNTIVNELVRVTSEGA
	RWGYSSTAITRQVVENMTRAHFPLDVQWNDL
	VTVLGVATAPQQVLSNGVPVSNFTYSPDTKV
	ATAPQQVLSNGVPVSNFTYSPDTKVLDICVS
sp|P10586|PTPRF_HUMAN	YTVVFRDINSQQELQNITTDTRFTLTGLKPD
	DVPSGPPRKVEVEPLNSTAVHVYWKLPVPSK
sp|P10619|PPGB_HUMAN	LLRSGDKVRMDPPCTNTTAASTYLNNPYVRK
sp|P10646|TFPI1_HUMAN	DPGICRGYITRYFYNNQTKQCERFKYGGCLG
sp|P10696|PPBN_HUMAN	FQTIGLSAAARFNQCNTTRGNEVISVMNRAK
sp|P10909|CLUS_HUMAN	REGDDDRTVCREIRHNSTGCLRMKDQCDKCR
	LSNLEEAKKKKEDALNETRESETKLKELPGV
	TRESETKLKELPGVCNETMMALWEECKPCLK
	LEQLNEQFNWVSRLANLTQGEDQYYLRVTTV
	RKYNELLKSYQWKMLNTSSLLEQLNEQFNWV
sp|P11047|LAMC1_HUMAN	FVGNRCDQCEENYFYNRSWPGCQECPACYRL
	NKAHEAERIASAVQKNATSTKAEAERTFAEV
	NKTAAEEALRKIPAINQTITEANEKTREAQQ
	AFEIEELNRKYEQAKNISQDLEKQAARVHEE
	WRPALTPFEFQKLLNNLTSIKIRGTYSERSA
	VKDVDQNLMDRLQRVNNTLSSQISRLQNIRN
	DILNNLKDFDRRVNDNKTAAEEALRKIPAIN
	HKQEADDIVRVAKTANDTSTEAYNLLLRTLA
	STEAYNLLLRTLAGENQTAFEIEELNRKYEQ
	EIASRELEKAKVAAANVSVTQPESTGDPNNM
	ANVSVTQPESTGDPNNMTLLAEEARKLAERH
	ANDILNNLKDFDRRVNDNKTAAEEALRKIPA
	AANVSVTQPESTGDPNNMTLLAEEARKLAER
sp|P11117|PPAL_HUMAN	LAGLFPPNGMQRFNPNISWQPIPVHTVPITE
	YEQLQNETRQTPEYQNESSRNAQFLDMVANE
	LKFPLGPCPRYEQLQNETRQTPEYQNESSRN
	WELGQALRQRYHGFLNTSYHRQEVYVRSTDF
sp|P11166|GTR1_HUMAN	TGVINAPQKVIEEFYNQTWVHRYGESILPTT
sp|P11169|GTR3_HUMAN	TGVINAPEKIIKEFINKTLTDKGNAPPSEVL
sp|P11279|LAMP1_HUMAN	PSLVIAFGRGHTLTLNFTRNATRYSVQLMSF
	IAFGRGHTLTLNFTRNATRYSVQLMSFVYNL
	SAAFSVNYDTKSGPKNMTFDLPSDATVVLNR
	KNMTFDLPSDATVVLNRSSCGKENTSDPSLV
	SDATVVLNRSSCGKENTSDPSLVIAFGRGHT
	RNATRYSVQLMSFVYNLSDTHLFPNASSKEI
	LMSFVYNLSDTHLFPNASSKEIKTVESITDI
	NTILPDARDPAFKAANGSLRALQATVGNSYK
	ASMGLQLNLTYERKDNTTVTRLLNINPNKTS
	IDKKYRCVSGTQVHMNNVTVTLHDATIQAYL
	VTVTLHDATIQAYLSNSSFSRGETRCEQDRP
sp|P11362|FGFR1_HUMAN	PDNLPYVQILKTAGVNTTDKEMEVLHLRNVS
sp|P11717|MPRI_HUMAN	DRDAGVGFPEYQEEDNSTYNFRWYTSYACPE
	LNFESSTPCLADKHFNYTSLIAFHCKRGVSM
	MDGCTLTDEQLLYSFNLSSLSTSTFKVTRDS
	LLTQKLTYENGLLKMNFTGGDTCHKVYQRST
	CSSGFQRMSVINFECNKTAGNDGKGTPVFTG
	GDSVLRSATRSLLEFNTTVSCDQQGTNHRVQ
	GPVVEDSGSLLLEYVNGSACTTSDGRQTTYT
	YSDGDDCGHGKKIKTNITLVCKPGDLESAPV
	KKSDTSQVKAAGRYHNQTLRYSDGDLTLIYF
	LLEFNTTVSCDQQGTNHRVQSSIAFLCGKTL
sp|P12259|FA5_HUMAN	PPIISRFIRVIPKTWNQSIALRLELFGCDIY
	PPIISRFIRIIPKTWNQSIALRLELFGCDMY
	VAYSSNQINWQIFKGNSTRNVMYFNGNSDAS
sp|P13473|LAMP2_HUMAN	PKIAVQFGPGFSWIANFTKAASTYSIDSVSF
	HSTGSCRSHTALLRLNSSTIKYLDFVFAVKN
	TYKTVTISDHGTVTYNGSICGDDQNGPKIAV
	HGTVTYNGSICGDDQNGPKIAVQFGPGFSWI
	NITQDKVASVININPNTTHSTGSCRSHTALL
	GAFQINTFDLRVQPFNVTQGKYSTAQDCSAD
	TDSENATCLYAKWQMNFTVRYETTNKTYKTV
	YAKWQMNFTVRYETTNKTYKTVTISDHGTVT
sp|P13497|BMP1_HUMAN	CVWRISVTPGEKIILNFTSLDLYRSRLCWYD
	KRRCEAACGGFLTKLNGSITSPGWPKEYPPN
	YKCPACGETLQDSTGNFSSPEYPNGYSAHMH
	TLQDSTGNFSSPEYPNGYSAHMHCVWRISVT
	ERVWPDGVIPFVIGGNFTGSQRAVFRQAMRH
sp|P13591|NCAM1_HUMAN	ATISWFRDGQLLPSSNYSNIKIYNTPSASYL
sp|P13674|P4HA1_HUMAN	LENLVLKDMSDGFISNLTIQRQYFPNDEDQV
sp|P13688|CEAM1_HUMAN	NQSLPSSERMKLSQGNTTLSINPVKREDAGT
	IKASKTTVTGDKDSVNLTCSTNDTGISIRWF
	TVTGDKDSVNLTCSTNDTGISIRWFFKNQSL
sp|P13987|CD59_HUMAN	LQVYNKCWKFEHCNFNDVTTRLRENELTYYC
	CYNCPNPTADCKTAVNCSSDFDACLITKAGL
	AGLQVYNKCWKFEHCNFNDVTTRLRENELTY
sp|P14384|CBPM_HUMAN	LVTSDGKDPEITNLINSTRIHIMPSMNPDGF
	NQYDLNRNFPDAFEYNNVSRQPETVAVMKWL
	QYDLNRNFPDAFEYNNVSRQPETVAVMKWLK
	HDPHITKVIIPEKSQNFSALKKDILLPFQGQ
	HRQEGMEAFLKTVAQNYSSVTHLHSIGKSVK
	YGEYYLLLLPGSYIINVTVPGHDPHITKVII
	YSIGRENYNQYDLNRNFPDAFEYNNVSRQPE
sp|P14625|ENPL_HUMAN	AFLVADKVIVTSKHNNDTQHIWESDSNEFSV
	SAFLVADKVIVTSKHNNDTQHIWESDSNEFS
sp|P14672|GTR4_HUMAN	IGVINAPQKVIEQSYNETWLGRQGPEGPSSI
sp|P15151|PVR_HUMAN	NASLRMFGLRVEDEGNYTCLFVTFPQGSRSV
sp|P15260|INGR1_HUMAN	ETTCYIRVYNVYVRMNGSEIQYKILTQKEDD
sp|P15328|FOLR1_HUMAN	QEAHKDVSYLYRFNWNHCGEMAPACKRHFIQ
	CRTSYTCKSNWHKGWNWTSGFNKCAVGAACQ
	GPEDKLHEQCRPWRKNACCSTNTSQEAHKDV
	HEQCRPWRKNACCSTNTSQEAHKDVSYLYRF
	GEAQTRIAWARTELLNVCMNAKHHKEKPGPE
sp|P15509|CSF2R_HUMAN	KIERFNPPSNVTVRCNTTHCLVRWKQPRTYQ
	KLLYPNSGREGTAAQNFSCFIYNADLMNCTW
	AAQNFSCFIYNADLMNCTWARGPTAPRDVQY
	SLLDTKKIERFNPPSNVTVRCNTTHCLVRWK
	LDNLSGLTSRNYFLVNGTSREIGIQFFDSLL
	APASSLNVRFDSRTMNLSWDCQENTTFSKCF
	RFDSRTMNLSWDCQENTTFSKCFLTDKKNRV
sp|P15529|MCP_HUMAN	KGFYLDGSDTIVCDSNSTWDPPVPKCLKVLP
	YFYIPPLATHTICDRNHTWLPVSDDACYRET
sp|P15586|GNS_HUMAN	ASILTGKYPHNHHVVNNTLEGNCSSKSWQKI
	KYPHNHHVVNNTLEGNCSSKSWQKIQEPNTF
	QMDGMSLLPILRGASNLTWRSDVLVEYQGEG
	TNKHWLIRQAKTPMTNSSIQFLDNAFRKRWQ
sp|P16066|ANPRA_HUMAN	FFLVEGLFMRVRDRLNITVDHLEFAEDDLSH
	DMDPENGAFRVVLNYNGTSQELVAVSGRKLN
sp|P16070|CD44_HUMAN	YSISRTEAADLCKAFNSTLPTMAQMEKALSI
sp|P16144|ITB4_HUMAN	CTYSYTMEGDGAPGPNSTVLVHKKKDCPPGS
	RLLAKHNIIPIFAVTNYSYSYYEKLHTYFPV
sp|P16278|BGAL_HUMAN	GIPQGVLERNNVITLNITGKAGATLDLLVEN
sp|P16284|PECA1_HUMAN	NKAVYSVMAMVEHSGNYTCKVESSRISKVSS
	TLDKKEAIQGGIVRVNCSVPEEKAPIHFTIE
	LPISYQLLKTSKVLENSTKNSNDPAVFKDNP
sp|P16422|EPCAM_HUMAN	SILYENNVITIDLVQNSSQKTQNDVDIADVA
	DPDCDESGLFKAKQCNGTSMCWCVNTAGVRR
sp|P16671|CD36_HUMAN	NPDNYCFCTEKIISKNCTSYGVLDISKCKEG
sp|P17181|INAR1_HUMAN	VYCVKARAHTMDEKLNKSSVFSDAVCEKTKP
	QKTGMDNWIKLSGCQNITSTKCNFSSLKLNV
sp|P17301|ITA2_HUMAN	TCWLKDVHMKGEYFVNVTTRIWNGTFASSTF
	ATCEKLNLQTSTSIPNVTEMKTNMSLGLILT
	LIFPKQAFDQILQDRNHSSYLGYSVAAISTG
	KFRPTKQNNQVAIVYNITLDADGFSSRVTSR
	FRHTKELNCRTASCSNVTCWLKDVHMKGEYF
	LQTSTSIPNVTEMKTNMSLGLILTRNMGTGG
	EIKAIASIPTERYFFNVSDEAALLEKAGTLG
	STGESTHFVAGAPRANYTGQIVLYSVNENGN
	RANYTGQIVLYSVNENGNITVIQAHRGDQIG
	NYTGQIVLYSVNENGNITVIQAHRGDQIGSY
sp|P17342|ANPRC_HUMAN	GYSKKDGGKIIQQTWNRTFEGIAGQVSIDAN
sp|P17813|EGLN_HUMAN	TGPSQLELTLQASKQNGTWPREVLLVLSVNS
sp|P17936|IBP3_HUMAN	ARPLQALLDGRGLCVNASAVSRLRAYLLPAP
sp|P18084|ITB5_HUMAN	CHCGECKCHAGYIGDNCNCSTDISTCRGRDG
	CGECKCHAGYIGDNCNCSTDISTCRGRDGQI
	RDCVECLLLHSGKPDNQTCHSLCRDEVITWV
	ESEFGKIYGPFCECDNFSCARNKGVLCSGHG
	CVMMFTYVELPSGKSNLTVLREPECGNTPNA
sp|P19075|TSN8_HUMAN	GILGAVFKSKSDRIVNETLYENTKLLSATGE
	FKSKSDRIVNETLYENTKLLSATGESEKQFQ
sp|P19256|LFA3_HUMAN	DLPQKIQCTLSNPLFNTTSSIILTTCIPSSG
	LIMYSWDCPMEQCKRNSTSIYFKMENDLPQK
sp|P19438|TNR1A_HUMAN	KRDSVCPQGKYIHPQNNSICCTKCHKGTYLY
sp|P19440|GGT1_HUMAN	NAREVAPRLAFATMFNSSEQSQKGGLSVAVP
	KRAVEEPRLHNQLLPNVTTVERNIDQAVTAA
sp|P20020|AT2B1_HUMAN	TDVAKEASDIILTDDNFTSIVKAVMWGRNVY
sp|P20645|MPRD_HUMAN	SDTYIYIFRVCREAGNHTSGAGLVQINKSNG
	QINKSNGKETVVGRLNETHIFNGSNWIMLIY
	GKETVVGRLNETHIFNGSNWIMLIYKGGDEY
	TVVGRLNETHIFNGSNWIMLIYKGGDEYDNH
sp|P20908|CO5A1_HUMAN	VQMTFLRLLSASAHQNVTYHCYQSVAWQDAA
	DPNQGCSRDSFKVYCNFTAGGSTCVFPDKKS
sp|P21589|5NTD_HUMAN	ERGNVISSHGNPILLNSSIPEDPSIKADINK
	PSIKADINKWRIKLDNYSTQELGKTIVYLDG
	HSRLEQTSEDSSKCVNASRCMGGVARLFTKV
sp|P21810|PGS1_HUMAN	LYRLGLGHNQIRMIENGSLSFLPTLRELHLD
sp|P21926|CD9_HUMAN	DEPQRETLKAIHYALNCCGLAGGVEQFISDI
sp|P23229|ITA6_HUMAN	LRAFPEKQLSCVANQNGSQADCELGNPFKRN
	VSKDEITFVSGAPRANHSGAVVLLKRDMKSA
	NRKFSLFAERKYQTLNCSVNVNCVNIRCPLR
	FAERKYQTLNCSVNVNCVNIRCPLRGLDSKA
	MNQQGRWNNVKPIRLNGTKDSMFGIAVKNIG
	GLDSKASLILRSRLWNSTFLEEYSKLNYLDI
	RELRAFPEKQLSCVANQNGSQADCELGNPFK
sp|P24394|IL4RA_HUMAN	VNIWSENDPADFRIYNVTYLEPSLRIAASTL
sp|P25445|TNR6_HUMAN	RTQNTKCRCKPNFFCNSTVCEHCDPCTKCEH
	RCRLCDEGHGLEVEINCTRTQNTKCRCKPNF
sp|P26006|ITA3_HUMAN	CVWLECPIPDAPVVTNVTVKARVWNSTFIED
	DAPVVTNVTVKARVWNSTFIEDYRDFDRVRV
	YLCPLTAHKDDCERMNITVKNDPGHHIIEDM
	LAGAPRELAVPDGYTNRTGAVYLCPLTAHKD
	RLQYSRDVRKLLLSINVTNTRTSERSGEDAH
	IGYTMQVGSFILHPKNITIVTGAPRHRHMGA
	CFAYNQSAGNPNYRRNITLAYTLEADRDRRP
	SLDAYPILNQAQALENHTEVQFQKECGPDNK
	ENHTEVQFQKECGPDNKCESNLQMRAAFVSE
	ATLFLRTSIPTINMENKTTWFSVDIDSELVE
	RPRLGLRSLDAYPILNQAQALENHTEVQFQK
sp|P26012|ITB8_HUMAN	ACKENWNCMQCLHPHNLSQAILDQCKTSCAL
	VTGGKNYAIIKPIGFNETAKIHIHRNCSCQC
	KPIGFNETAKIHIHRNCSCQCEDNRGPKGKC
sp|P27169|PON1_HUMAN	AELLAHKIHVYEKHANWTLTPLKSLDFNTLV
sp|P27701|CD82_HUMAN	KQEMGGIVTELIRDYNSSREDSLQDAWDYVQ
sp|P28799|GRN_HUMAN	GVKDVECGEGHFCHDNQTCCRDNRQGWACCP
sp|P28827|PTPRM_HUMAN	VEDCSIALLPRNHEKNRCMDILPPDRCLPFL
sp|P28906|CD34_HUMAN	PEAQGKASVNRGAQENGTGQATSRNGHSARQ
sp|P29317|EPHA2_HUMAN	GLVTSRSFRTASVSINQTEPPKVRLEGRSTT
sp|P29973|CNGA1_HUMAN	PSQREQYLPGAIALFNVNNSSNKDQEPEEKK
	QREQYLPGAIALFNVNNSSNKDQEPEEKKKK
	REQYLPGAIALFNVNNSSNKDQEPEEKKKKK
sp|P30101|PDIA3_HUMAN	KGIVPLAKVDCTANTNTCNKYGVSGYPTLKI
sp|P30466|1B18_HUMAN	AQADRVSLRNLRGYYNQSEAGSHTLQRMYGC
sp|P30484|1B46_HUMAN	AQADRVSLRNLRGYYNQSEAGSHTLQRMYGC
sp|P30825|CTR1_HUMAN	KGSVKNWQLTEEDFGNTSGRLCLNNDTKEGK
	TEEDFGNTSGRLCLNNDTKEGKPGVGGFMPF
	LTEEDFGNTSGRLCLNNDTKEGKPGVGGFMP
sp|P31641|SC6A6_HUMAN	YLFQSFQKELPWAHCNHSWNTPHCMEDTMRK
sp|P31949|S10AB_HUMAN	GYNYTLSKTEFLSFMNTELAAFTKNQKDPGV
sp|P32004|L1CAM_HUMAN	DGTTVLQDERFFPYANGTLGIRDLQANDTGR
	FPYANGTLGIRDLQANDTGRYFCLAANDQNN
	TVYQSPHSGSFTITGNNSNFAQRFQGIYRCF
	REGGTMALSGISDFGNISATAGENYSVVSWV
	SGISDFGNISATAGENYSVVSWVPKEGQCNF
	EAAPEKNPVDVKGEGNETTNMVITWKPLRWM
	EEKGGASLSPQYVSYNQSSYTQWDLQPDTDY
	PWQEQIVSDPFLVVSNTSTFVPYEIKVQAVN
	GVPGHPEALHLECQSNTSLLLRWQPPLSHNG
	RPVDLAQVKGHLRGYNVTYWREGSQRKHSKR
	LFKERMFRHQMAVKTNGTGRVRLPPAGFATE
	YIYVVQLPAKILTADNQTYMAVQGSTAYLLC
	TNSMIDRKPRLLFPTNSSSHLVALQGQPLVL
	DGRLVIHSLDYSDQGNYSCVASTELDVVESR
	GQLSFNLRDPELRTHNLTDLSPHLRYRFQLQ
	EMAPEKWYSLGKVPGNQTSTTLKLSPYVHYT
	KILHIKQDERVTMGQNGNLYFANVLTSDNHS
	LHIKQDERVTMGQNGNLYFANVLTSDNHSDY
	DERVTMGQNGNLYFANVLTSDNHSDYICHAH
	GQNGNLYFANVLTSDNHSDYICHAHFPGTRT
	PSGPMPADRVTYQNHNKTLQLLKVGEEDDGE
	LRPSGPMPADRVTYQNHNKTLQLLKVGEEDD
sp|P32942|ICAM3_HUMAN	LSKELVASGMGWAAFNLSNVTGNSRILCSVY
	SGMGWAAFNLSNVTGNSRILCSVYCNGSQIT
sp|P34810|CD68_HUMAN	TQGGGEAWGISVLNPNKTKVQGSCEGAHPHL
sp|P35052|GPC1_HUMAN	ICPQGYTCCTSEMEENLANRSHAELETALRD
	QGYTCCTSEMEENLANRSHAELETALRDSSR
	ATQLRSFDDHFQHLLNDSERTLQATFPGAFG
sp|P35354|PGH2_HUMAN	DQYKCDCTRTGFYGENCSTPEFLTRIKLFLK
	SFSVPDPELIKTVTINASSSRSGLDDINPTV
sp|P35613|BASI_HUMAN	WAWYKITDSEDKALMNGSESRFFVSSSQGRS
	TVEDLGSKILLTCSLNDSATEVTGHRWLKGG
	FFVSSSQGRSELHIENLNMEADPGQYRCNGT
	VSSSQGRSELHIENLNMEADPGQYRCNGTSS
	IENLNMEADPGQYRCNGTSSKGSDQAIITLR
sp|P35625|TIMP3_HUMAN	CSWYRGWAPPDKSIINATDP___________
sp|P36941|TNR3_HUMAN	KGNNHCVPCKAGHFQNTSSPSARCQPHTRCE
sp|P36955|PEDF_HUMAN	GSTSIIFFLPQKVTQNLTLIEESLTSEFIHD
sp|P41221|WNT5A_HUMAN	QDLVYIDPSPDYCVRNESTGSLGTQGRLCNK
	RNESTGSLGTQGRLCNKTSEGMDGCELMCCG
	TGIKECQYQFRHRRWNCSTVDNTSVFGRVMQ
	QYQFRHRRWNCSTVDNTSVFGRVMQIGSRET
sp|P42702|LIFR_HUMAN	KPLPINEANGKILSYNVSCSSDEETQSLSEI
	NAHNPLGRSQSTILVNITEKVYPHTPTSFKV
	KVYPHTPTSFKVKDINSTAVKLSWHLPGNFA
	KMRVLESGRSDIKVKNITDISQKTLRIADLQ
sp|P42892|ECE1_HUMAN	SEAERKAQVYYRACMNETRIEELRAKPLMEL
	VDQSGLGLPSRDYYLNKTENEKVLTGYLNYM
	TAVPDLYFENAMRFFNFSWRVTADQLRKAPN
	NLWEHNQAIIKHLLENSTASVSEAERKAQVY
	RAKPLMELIERLGGWNITGPWAKDNFQDTLQ
	RPQMQQILDFETALANITIPQEKRRDEELIY
sp|P43007|SATT_HUMAN	AAFRTYATDYKVVTQNSSSGNVTHEKIPIGT
	YATDYKVVTQNSSSGNVTHEKIPIGTEIEGM
sp|P43121|MUC18_HUMAN	GSTALLKCGLSQSQGNLSHVDWFSVHKEKRT
sp|P43307|SSRA_HUMAN	DASFRYPQDYQFYIQNFTALPLNTVVPPQRQ
sp|P43308|SSRB_HUMAN	SGMLNVKWDRIAPASNVSHTVVLRPLKAGYF
sp|P46531|NOTC1_HUMAN	WDGGDCSLNFNDPWKNCTQSLQCWKYFSDGH
sp|P46977|STT3A_HUMAN	GYQITAMANRTILVDNNTWNNTHISRVGQAM
	TAMANRTILVDNNTWNNTHISRVGQAMASTE
	AMANRTILVDNNTWNNTHISRVGQAMASTEE
sp|P48029|SC6A8_HUMAN	NTPDCVEIFRHEDCANASLANLTCDQLADRR
	VEIFRHEDCANASLANLTCDQLADRRSPVIE
sp|P48509|CD151_HUMAN	SAVDQLQQEFHCCGSNNSQDWRDSEWIRSQE
	AVDQLQQEFHCCGSNNSQDWRDSEWIRSQEA
sp|P48960|CD97_HUMAN	SNTELTLMIQERGDKNVTMGQSSARMKLNWA
	QLRRLSAVNSIFLSHNNTKELNSPILFAFSH
	LRRLSAVNSIFLSHNNTKELNSPILFAFSHL
	CSPGYEPVSGAKTFKNESENTCQDVDECQQN
	SRGCARWCPQNSSCVNATACRCNPGFSSFSE
	AETQDSRGCARWCPQNSSCVNATACRCNPGF
	YEPVSGAKTFKNESENTCQDVDECQQNPRLC
sp|P49281|NRAM2_HUMAN	AFFGKTNEQVVEVCTNTSSPHAGLFPKDNST
	CTNTSSPHAGLFPKDNSTLAVDIYKGGVVLG
sp|P49641|MA2A2_HUMAN	RKGFDCGLEAKNLGFNCTTSQGKVALGSLFH
sp|P49788|TIG1_HUMAN	SARVFFKNQKPRPTINVTCTRLIEKKKRQQE
sp|P49792|RBP2_HUMAN	KNASTAKKCVSCQNLNPSNKELVGPPLAETV
sp|P50453|SPB9_HUMAN	__________METLSNASGTFAIRLLKILCQ
sp|P50454|SERPH_HUMAN	EEVHAGLGELLRSLSNSTARNVTWKLGSRLY
sp|P51530|DNA2_HUMAN	VLPESTLFRLDQEEKNCDIDTPLGNLSKLME
	LDQEEKNCDIDTPLGNLSKLMENTFVSKKLR
sp|P51790|CLCN3_HUMAN	GPLESSSLCDYRNDMNASKIVDDIPDRPAGI
sp|P51795|CLCN5_HUMAN	GLLDSSKLCDYENRFNTSKGGELPDRPAGVG
sp|P52569|CTR2_HUMAN	KGNVANWKISEEFLKNISASAREPPSENGTS
sp|P52797|EFNA3_HUMAN	QYVLYMVSRNGYRTCNASQGFKRWECNRPHA
sp|P52803|EFNA5_HUMAN	DPGSKAVADRYAVYWNSSNPRFQRGDYHIDV
sp|P53634|CATC_HUMAN	TWVFQVGSSGSQRDVNCSVMGPQEKKVVVYL
	ASMGMLEARIRILTNNSQTPILSPQEVVSCS
	FFKYKEEGSKVTTYCNETMTGWVHDVLGRNW
	FASMGMLEARIRILTNNSQTPILSPQEVVSC
sp|P53801|PTTG_HUMAN	ACSQNTNKTCEECLKNVSCLWCNTNKACLDY
	KTCEECLKNVSCLWCNTNKACLDYPVTSVLP
sp|P54289|CA2D1_HUMAN	QANVRNKKVLKDAVNNITAKGITDYKKGFSF
	EVVYYNAKDDLDPEKNDSEPGSQRIKPVFIE
	RFFGEIDPSLMRHLVNISVYAFNKSYDYQSV
	PSLMRHLVNISVYAFNKSYDYQSVCEPGAAP
	PAVVGIKIDVNSWIENFTKTSIRDPCAGPVC
	FIAPRDYCNDLKISDNNTEFLLNFNEFIDRK
	IAPRDYCNDLKISDNNTEFLLNFNEFIDRKT
	FDNDSKSFSGVLDCGNCSRIFHGEKLMNTNL
	RSLDNDNYVFTAPYFNKSGPGAYESGIMVSK
	RTLVKSQDERYIDKGNRTYTWTPVNGTDYSL
	ETYEDSFYKRSLDNDNYVFTAPYFNKSGPGA
	VQANVRNKKVLKDAVNNITAKGITDYKKGFS
sp|P54709|AT1B3_HUMAN	DLKKFLKPYTLEEQKNLTVCPDGALFEQKGP
	GYLQPLVAVQVSFAPNNTGKEVTVECKIDGS
sp|P54760|EPHB4_HUMAN	LSLHLFYKKCAQLTVNLTRFPETVPRELVVP
sp|P54802|ANAG_HUMAN	PDAGAAWRLLLRSVYNCSGEACRGHNRSPLV
	AGHVPEAVTRVFPQVNVTKMGSWGHFNCSYS
sp|P54852|EMP3_HUMAN	PGKESLNLWYDCTWNNDTKTWACSNVSENGW
sp|P55011|S12A2_HUMAN	VSVGSCVVRDATGNVNDTIVTELTNCTSAAC
	DATGNVNDTIVTELTNCTSAACKLNFDFSSC
sp|P55058|PLTP_HUMAN	GLELSRDPAGRMKVSNVSCQASVSRMHAAFG
sp|P55268|LAMB2_HUMAN	IRHAHSQSAEAERRANTSALAVPSPVSNSAS
	ASEAQQRAQAALDKANASRGQVEQANQELQE
	NVQGPSCDRCAPNFWNLTSGHGCQPCACHPS
	ANHALSGLERDRLALNLTLRQLDQHLDLLKH
	MQEKLGIVQGIVGARNTSAASTAQLVEATEE
	THSCHFDMAVYLASGNVSGGVCDGCQHNTAG
sp|P55290|CAD13_HUMAN	TRQEDLSVGSVLLTVNATDPDSLQHQTIRYS
sp|P56199|ITA1_HUMAN	SGIEAIQKDSCESNHNITCKVGYPFLRRGEM
	GTEKEEQGKVYVYALNQTRFEYQMSLEPIKQ
	FSSLNLTIRGELRSENASLVLSSSNQKRELA
	GRGESLPCVKLDLPVNTSIPNVTEVKENMTF
	LPCVKLDLPVNTSIPNVTEVKENMTFGSTLV
	IQRFSIAILGSYNRGNLSTEKFVEEIKSIAS
	EIKSIASEPTEKHFFNVSDELALVTIVKTLG
	DKHDFQDSVRITLDFNLTDPENGPVLDDSLP
	GTVVMQKASQIIIPRNTTFNVESTKKNEPLA
	IGPKQTQVGIVQYGENVTHEFNLNKYSSTEE
	QVGIVQYGENVTHEFNLNKYSSTEEVLVAAK
	TEKDLLIVRSQNDKFNVSLTVKNTKDSAYNT
	SRSFFSGTQERKVQRNITVRKSECTKHSFYM
	ASSGDVLYIAGQPRYNHTGQVIIYRMEDGNI
	VFSGIEAIQKDSCESNHNITCKVGYPFLRRG
	GIVQYGENVTHEFNLNKYSSTEEVLVAAKKI
sp|P58166|INHBE_HUMAN	SGVLKLQLDCRPLEGNSTVTGQPRRLLDTAG
sp|P58658|EVA1C_HUMAN	SALTDFSGYLTKLLQNHTTYACDGDYLNLQC
sp|P63261|ACTG_HUMAN	____MEEEIAALVIDNGSGMCKAGFAGDDAP
sp|P78310|CXAR_HUMAN	VHFTSNDLKSGDASINVTNLQLSDIGTYQCK
sp|P78410|BT3A2_HUMAN	LRDGITAGKAALRIHNVTASDSGKYLCYFQD
sp|P78536|ADA17_HUMAN	NCQFETAQKKCQEAINATCKGVSYCTGNSSE
	IPFCEREQQLESCACNETDNSCKVCCRDLSG
	EREQQLESCACNETDNSCKVCCRDLSGRCVP
	PIAVSGDHENNKMFSNCSKQSIYKTIESKAQ
	TKDKRMLVYKSEDIKNVSRLQSPKVCGYLKV
	ERFSQNFKVVVVDGKNESEYTVKWQDFFTGH
sp|P78552|I13R1_HUMAN	MKCSWLPGRNTSPDTNYTLYYWHRSLEKIHQ
	QEAKCENPEFERNVENTSCFMVPGVLPDTLN
sp|P98160|PGBM_HUMAN	FPRACTEAEFACHSYNECVALEYRCDRRPDC
	LGSGDFQMVYFRALVNFTRSIEYSPQLEDAG
	QIRLRFDQPDDFKGVNVTMPAQPGTPPLSST
	RELRIQGEEIVFHDLNLTAHGISHCPTCRDR
	GEACRCKNNVVGRLCNECADGSFHLSTRNPD
	DAGVYICTCRNLHQSNTSRAELLVTEAPSKP
	KTRNQELEDNVHISPNGSIITIVGTRPSNHG
	SPNGSIITIVGTRPSNHGTYRCVASNAYGVA
	SLTQGSLIVGDLAPVNGTSQGKFQGLDLNEE
	YLGGVEPSVPLSPATNMSAHFRGCVGEVSVN
sp|P98172|EFNB1_HUMAN	LEFKKHHDYYITSTSNGSLEGLENREGGVCR
sp|Q01151|CD83_HUMAN	SGTYRCTLQDPDGQRNLSGKVILRVTGCPAQ
	QEDHLRGQHYHQKGQNGSFDAPNERPYSLKI
	SFDAPNERPYSLKIRNTTSCNSGTYRCTLQD
sp|Q01804|OTUD4_HUMAN	LSLMYRKDFIIYREPNVSPSQVTENNFPEKV
	IIYREPNVSPSQVTENNFPEKVLLCFSNGNH
sp|Q01974|ROR2_HUMAN	IGIPAERLGRYHQCYNGSGMDYRGTASTTKS
sp|Q02388|CO7A1_HUMAN	TAPEPVGRVSRLQILNASSDVLRITWVGVTG
sp|Q02413|DSG1_HUMAN	PPYGIFVINQKTGEINITSIVDREVTPFFII
sp|Q02809|PLOD1_HUMAN	VFSNPEDWKEKYIHQNYTKALAGKLVETPCP
	FYTKIFLDPEKREQINITLDHRCRIFQNLDG
sp|Q03167|TGBR3_HUMAN	GMDVTLLDPTCKAKMNGTHFVLESPLNGCGT
	KAKMNGTHFVLESPLNGCGTRPRWSALDGVV
sp|Q03405|UPAR_HUMAN	GCGYLPGCPGSNGFHNNDTFHFLKCCNTTKC
	ENLPQNGRQCYSCKGNSTHGCSSEETFLIDC
	PMNQCLVATGTHEPKNQSYMVRGCATASMCQ
sp|Q04656|ATP7A_HUMAN	ATLHHNQNMSKEEMINLHSSMFLERQILPGL
sp|Q04721|NOTC2_HUMAN	GYEPCVNEGMCVTYHNGTGYCKCPEGFLGEY
sp|Q04912|RON_HUMAN	EGQSLSVGTSRAVLVNGTECLLARVSEGQLL
	LPEYVVRDPQGWVAGNLSARGDGAAGFTLPG
	PSFCPNPPGLEALSPNTSCRHFPLLVSSSFS
	LGPVQVTALYVTRLDNVTVAHMGTMDGRILQ
	QVELVRSLNYLLYVSNFSLGDSGQPVQRDVS
sp|Q06828|FMOD_HUMAN	VFSKLRHLERLYLDHNNLTRMPGPLPRSLRE
sp|Q07011|TNR9_HUMAN	GTFNDQKRGICRPWTNCSLDGKSVLVNGTKE
	RPWTNCSLDGKSVLVNGTKERDVVCGPSPAD
sp|Q07954|LRP1_HUMAN	WRTNTLAKANKWTGHNVTVVQRTNTQPFDLQ
	ANAQQKTSVIRVNRFNSTEYQVVTRVDKGGA
	DRTHANGSIKRGSKDNATDSVPLRTGIGVQL
	SNRHRRQIDRGVTHLNISGLKMPRGIAIDWV
	QHHCVPTLDGPTCYCNSSFQLQADGKTCKDF
	TVSCACPHLMKLHKDNTTCYEFKKFLLYARQ
	EEDCSIDPKLTSCATNASICGDEARCVRTEK
	AIDFPESKLYWISSGNHTINRCNLDGSGLEV
	TDVTTQGSMIRRMHLNGSNVQVLHRTGLSNP
	EGACVVNKQSGDVTCNCTDGRVAPSCLTCVG
	CGTGVRTCPLDEFQCNNTLCKPLAWKCDGED
	PTNFYLGSDGRTCVSNCTASQFVCKNDKCIP
	RVDIPQQPMGIIAVANDTNSCELSPCRINNG
	SDNANAQQKTSVIRVNRFNSTEYQVVTRVDK
	DINECLRFGTCSQLCNNTKGGHLCSCARNFM
	YWVDAFYDRIETILLNGTDRKIVYEGPELNH
	FANRYYLRKLNLDGSNYTLLKQGLNNAVALD
sp|Q08174|PCDH1_HUMAN	HSVIQVKANDSDQGANAEIEYTFHQAPEVVR
sp|Q08334|I10R2_HUMAN	TAQYLSYRIFQDKCMNTTLTECDFSSLSKYG
sp|Q08380|LG3BP_HUMAN	DFEGWKAAIPSALDTNSSKSTSSFPCPAGHF
	DLTDASVVCRALGFENATQALGRAAFGQGSG
	KSNCRHERDAGVVCTNETRSTHTLDLSRELS
	TANLEAQALWKEPGSNVTMSVDAECVPMVRD
	FHTVPFQLLARYKGLNLTEDTYKPRIYTSPT
	HFNGFRTVIRPFYLTNSSGVD__________
sp|Q08462|ADCY2_HUMAN	IQRLQGPKAGQMENTNNFHNLYVKRHTNVSI
	QRLQGPKAGQMENTNNFHNLYVKRHTNVSIL
sp|Q08722|CD47_HUMAN	WKFKGRDIYTFDGALNKSTVPTDFSSAKIEV
	ASLKMDKSDAVSHTGNYTCEVTELTREGETI
sp|Q10589|BST2_HUMAN	SEACRDGLRAVMECRNVTHLLQQELTEAQKG
	AQKGFQDVEAQAATCNHTVMALMASLDAEKA
sp|Q11201|SIA4A_HUMAN	GAFRKTGVHDADFESNVTATLASINKIRIFK
sp|Q11206|SIA4C_HUMAN	CLQGEAESKASKLFGNYSRDQPIFLRLEDYF
	RCRRCVVVGNGHRLRNSSLGDAINKYDVVIR
	EALAIKRMLEMGAIKNLTSF___________
	YYEQITLKSMAGSGHNVSQEALAIKRMLEMG
sp|Q12756|KIF1A_HUMAN	VFNIIFTQKRHDAETNITTEKVSKISLVDLA
sp|Q12797|ASPH_HUMAN	RGSLLTLQRLVQLFPNDTSLKNDLGVGYLLI
sp|Q12891|HYAL2_HUMAN	RFDSAGRSVHGGVPQNVSLWAHRKMLQKRVE
sp|Q12907|LMAN2_HUMAN	ETTERVFPYISVMVNNGSLSYDHSKDGRWTE
sp|Q12913|PTPRJ_HUMAN	TYKIHVAGETDSSNLNVSEPRAVIPGLRSST
	CTTGITDPPPPDGSPNITSVSHNSVKVKFSG
	AVSISPTNVILTWKSNDTAASEYKYVVKHKM
	EPRAVIPGLRSSTFYNITVCPVLGDIEGTPG
	SSGANDSLRTPEQGSNGTDGASQKTPSSTGP
	NISATSLTLIWKVSDNESSSNYTYKIHVAGE
	SLTLIWKVSDNESSSNYTYKIHVAGETDSSN
	DTEVLLVGLEPGTRYNATVYSQAANGTEGQP
	EPGTRYNATVYSQAANGTEGQPQAIEFRTNA
	LEPLGSYRACVAGFTNITFHPQNKGLIDGAE
	FPGTKYCFEIVPKGPNGTEGASRTVCNRTVP
	ITQEGAGNSRVEITTNQSIIIGGLFPGTKYC
sp|Q13253|NOGG_HUMAN	IEHPDPIFDPKEKDLNETLLRSLLGGHYDPG
sp|Q13275|SEM3F_HUMAN	ELKATGTAHFFNFLLNTTDYRILLKDEDHDR
sp|Q13332|PTPRS_HUMAN	EDTPRGHPQILEAAGNASAGTVLLRWLPPVP
	DVPSAPPRKVEAEALNATAIRVLWRSPAPGR
sp|Q13421|MSLN_HUMAN	LGGAPTEDLKALSQQNVSMDLATFMKLRTDA
	LDVLYPKARLAFQNMNGSEYFVKIQSFLGGA
sp|Q13433|S39A6_HUMAN	SKLLTSHGMGIQVPLNATEFNYLCPAIINQI
	FMYSRNTNENPQECFNASKLLTSHGMGIQVP
	VTSKSRVSRLAGRKTNESVSEPRKGFMYSRN
	TRQYHLQQLFYRYGENNSLSVEGFRKLLQNI
	PLNATEFNYLCPAIINQIDARSCLIHTSEKK
sp|Q13444|ADA15_HUMAN	KTCIMEASTDFLPGLNFSNCSRRALEKALLD
	IMEASTDFLPGLNFSNCSRRALEKALLDGMG
sp|Q13510|ASAH1_HUMAN	KDVMWIGFLTRTVLENSTSYEEAKNLLTKTK
	TKTKILAPAYFILGGNQSGEGCVITRDRKES
sp|Q13586|STIM1_HUMAN	KLQLSGHAMPRLAVTNTTMTGTVLKMTDRSH
sp|Q13641|TPBG_HUMAN	ALCECSEAARTVKCVNRNLTEVPTDLPAYVR
	CECSEAARTVKCVNRNLTEVPTDLPAYVRNL
	DVLAQLPSLRHLDLSNNSLVSLTYVSFRNLT
	GAFARRPPLAELAALNLSGSRLDEVRAGAFE
	LESLHLEDNALKVLHNGTLAELQGLPHIRVF
	LSNNSLVSLTYVSFRNLTHLESLHLEDNALK
sp|Q13740|CD166_HUMAN	TIQVLPPKNAIKEGDNITLKCLGNGNPPPEE
	INGRYYSKIIISPEENVTLTCTAENQLERTV
	KKLGDCISEDSYPDGNITWYRNGKVLHPLEG
	IGDALPVSCTISASRNATVVWMKDNIRLRSS
	TCTAENQLERTVNSLNVSAISIPEHDEADEI
	GIRSSNTYTLTDVRRNATGDYKCSLIDKKSM
sp|Q14108|SCRB2_HUMAN	TYRELRNKANIQFGDNGTTISAVSNKAYVFE
	KTSLDWWITDKCNMINGTDGDSFHPLITKDE
	ETGDIRTMVFPVMYLNESVHIDKETASRLKS
	GLPAFRYKVPAEILANTSDNAGFCIPEGNCL
	GFCIPEGNCLGSGVLNVSICKNGAPIIMSFP
sp|Q14112|NID2_HUMAN	TSTSSRDYSLTFGAINQTWSYRIHQNITYQV
	TFGAINQTWSYRIHQNITYQVCRHAPRHPSF
sp|Q14114|LRP8_HUMAN	AVDWVHKHIYWTDSGNKTISVATVDGGRRRT
sp|Q14126|DSG2_HUMAN	SVEELSAAHTLVMKINATDADEPNTLNSKIS
	IKLAKLPDFESRYVQNGTYTVKIVAISEDYP
	HTLVMKINATDADEPNTLNSKISYRIVSLEP
sp|Q14204|DYHC1_HUMAN	YDKLPQPPSHREAIVNSCVFVHQTLHQANAR
sp|Q14314|FGL2_HUMAN	NVLHGRLEKLNLVNMNNIENYVDSKVANLTF
	VLHGRLEKLNLVNMNNIENYVDSKVANLTFV
	GRLEKLNLVNMNNIENYVDSKVANLTFVVNS
sp|Q14517|FAT1_HUMAN	EKFSMDYKTGALTVQNTTQLRSRYELTVRAS
sp|Q14542|S29A2_HUMAN	ITAIPYFQARLAGAGNSTARILSTNHTGPED
sp|Q14643|ITPR1_HUMAN	SEFLFSDVCRVESGENCSSPAPREELVPAEE
sp|Q14703|MBTP1_HUMAN	LPACPRLSWAKPQPLNETAPSNLWKHQKLLS
sp|Q14833|GRM4_HUMAN	DPVDGTQLLKYIRNVNFSGIAGNPVTFNENG
	LLKYIRNVNFSGIAGNPVTFNENGDAPGRYD
	VNFSGIAGNPVTFNENGDAPGRYDIYQYQLR
sp|Q15043|S39AE_HUMAN	LKALLNHLDVGVGRGNVTQHVQGHRNLSTCF
sp|Q15155|NOMO1_HUMAN	QIKVKTKADGSFRLENITTGTYTIHAQKEHL
sp|Q15165|PON2_HUMAN	ILAHEIHVLEKHTNMNLTQLKVLELDTLVDN
sp|Q15223|PVRL1_HUMAN	ADANPPATEYHWTTLNGSLPKGVEAQNRTLF
sp|Q15293|RCN1_HUMAN	VVRPDSELGERPPEDNQSFQYDHEAFLGKED
sp|Q15758|AAAT_HUMAN	VSAAFRSYSTTYEERNITGTRVKVPVGQEVE
sp|Q15904|VAS1_HUMAN	QKQPVSPVIHPPVSYNDTAPRILFWAQNFSV
sp|Q15940|ZNF67_HUMAN	CKKCGKTFNWSSILTNNKKIHTEQKPYKCEE
	KKCGKTFNWSSILTNNKKIHTEQKPYKCEEC
sp|Q16394|EXT1_HUMAN	DNTEYEKYDYREMLHNATFCLVPRGRRLGSF
sp|Q16563|SYPL1_HUMAN	GQTEIQVNCPPAVTENKTVTATFGYPFRLNE
	PFRLNEASFQPPPGVNICDVNWKDYVLIGDY
sp|Q16787|LAMA3_HUMAN	LVVDGLRAREGSLPGNSTISIRAPVYLGSPP
	QTLNIVTVQKEVIDTNLTTLRDGLHGIQRGD
	GCMKNLKKTSGVVRLNDTVGVTKKCSEDWKL
	RSLQELAKQLEEIKRNASGDELVRCAVDAAT
	ENVLSLYNFKKTFNLNTTEVEPCRRRKEESD
	THSFSFHPMAGCEGCNCSRRGTIEAAMPECD
sp|Q16829|DUS7_HUMAN	SRSVTVTVAYLMQKMNLSLNDAYDFVKRKKS
sp|Q17RY6|LY6K_HUMAN	KCCKIRYCNLEGPPINSSVFKEYAGSMGESC
sp|Q29960|1C16_HUMAN	AQTDRVSLRNLRGYYNQSEAGSHTLQWMYGC
sp|Q29983|MICA_HUMAN	CRAKPQGQWAEDVLGNKTWDRETRDLTGNGK
	LSHDTQQWGDVLPDGNGTYQTWVATRICQGE
	LKSGVVLRRTVPPMVNVTRSEASEGNITVTC
	VPPMVNVTRSEASEGNITVTCRASGFYPWNI
	LHSLQEIRVCEIHEDNSTRSSQHFYYDGELF
sp|Q2M2H8|MGAL_HUMAN	YDIHSLYGHSMARTTNLALETIFMNNRSFIL
	SMARTTNLALETIFMNNRSFILSRSTFAGSG
sp|Q30201|HFE_HUMAN	SVTTLRCRALNYYPQNITMKWLKDKQPMDAK
sp|Q32MH5|F214A_HUMAN	SHTKCSLLGDISDGKNLVPNKCFTSFKNNSK
	DGKNLVPNKCFTSFKNNSKEKCSLKHQTRNQ
	GKNLVPNKCFTSFKNNSKEKCSLKHQTRNQC
sp|Q32P28|P3H1_HUMAN	LLYEGISLTMNSKLLNGSQRVVMDGVISDHE
sp|Q3T906|GNPTA_HUMAN	GQDHFHELYKVILLPNQTHYIIPKGECLPYF
sp|Q4G148|GXLT1_HUMAN	PYYGKTGVNSGVMLMNMTRMRRKYFKNDMTT
sp|Q4KMQ2|ANO6_HUMAN	DFKNKSKGNPYSDLGNHTTCRYRDFRYPPGH
	IMCPQCDRLCPFWKLNITCESSKKLCIFDSF
	LSVFIVFSAKLPKNINGTDPIQKYLTPQTAT
sp|Q4ZIN3|MBRL_HUMAN	IEPKVFKPPSSTEALNDSQEFPFPETPTKVW
sp|Q5BKX6|S45A4_HUMAN	FMGQVIFEGDPKAPSNSTAWQAYNAGVKMGC
sp|Q5JSL3|DOC11_HUMAN	VKNNCKISADFHVDLNPPSVREMLWGSSTQL
sp|Q5JVX7|CA141_HUMAN	LLEGDRNKRKKSPQMNDFNIKENKSVRNYQL
	GDRNKRKKSPQMNDFNIKENKSVRNYQLSKY
sp|Q5SVZ6|ZMYM1_HUMAN	SSLFNTICMSGEMLANFRNIYRLSQNKTCKK
sp|Q5SWX8|ODR4_HUMAN	LMFAVEKSINRKRLWNFTEEEVSERVTLHIC
sp|Q5VV43|K0319_HUMAN	PPRARAGGRHVLVLPNNSITLDGSRSTDDQR
sp|Q5VW38|GP107_HUMAN	LGQSQEPNVNPASAGNQTQKTQDGGKSKRST
sp|Q5ZPR3|CD276_HUMAN	VHSFTEGRDQGSAYANRTALFPDLLAQGNAS
	AEVFWQDGQGVPLTGNVTTSQMANEQGLFDV
	VHSFAEGQDQGSAYANRTALFPDLLAQGNAS
	YANRTALFPDLLAQGNASLRLQRVRVADEGS
	GLFDVHSILRVVLGANGTYSCLVRNPVLQQD
sp|Q66K79|CBPZ_HUMAN	TCVDLQLRTCSDAAYNHTTFPNLLQHRSWEV
sp|Q687X5|STEA4_HUMAN	TLVIPIRYYVRWRLGNLTVTQAILKKENPFS
	__MEKTCIDALPLTMNSSEKQETVCIFGTGD
sp|Q68CP4|HGNAT_HUMAN	AAASVSTQHGSILQLNDTLEEKEVCRLEYRF
	EKEVCRLEYRFGEFGNYSLLVKNIHNGVSEI
	GYLGPGGIGDFGKYPNCTGGAAGYIDRLLLG
sp|Q68CQ7|GL8D1_HUMAN	NPGVFVANLTEWKRQNITNQLEKWMKLNVEE
	QHNTRSNVIFYIVTLNNTADHLRSWLNSDSL
sp|Q68DQ2|CRBG3_HUMAN	SLTNNPELQNIASSNNLLNKNAWGSIERNRS
	NNPELQNIASSNNLLNKNAWGSIERNRSSPS
sp|Q6EMK4|VASN_HUMAN	LSNLDLTANRLHEITNETFRGLRRLERLYLG
sp|Q6J4K2|NCKX6_HUMAN	VNQTPVVDCRKVCGLNVSDRCDFIRTNPDCH
sp|Q6NSJ0|K1161_HUMAN	PFFSLAEVRVGYQSQNISCFFRLVDRDSVWG
sp|Q6P4E1|CASC4_HUMAN	EGLGKRCEDDKVKLQNNISYQMADIHHLKEQ
	EFLRQEDQLQDYRKNNTYLVKRLEYESFQCG
	QEFLRQEDQLQDYRKNNTYLVKRLEYESFQC
sp|Q6P4Q7|CNNM4_HUMAN	SCLELTKDLVVQQLVNVSRGNTSGVLVVLTK
	EGSTVNLRLYGYSLGNISSNLISFTEVDDAE
	VNLRLYGYSLGNISSNLISFTEVDDAETLHK
sp|Q6P9F7|LRC8B_HUMAN	DNHCAVPWDILKASMNTSSNPGTPLPLPLRI
sp|Q6PJ69|TRI65_HUMAN	STVCPLRRKLWQNYRNLTFDPVSANRHFYLS
	LWQNYRNLTFDPVSANRHFYLSRQDQQVKHC
sp|Q6PJF5|RHDF2_HUMAN	DDITKWPICTEQARSNHTGFLHMDCEIKGRP
sp|Q6PJT7|ZC3HE_HUMAN	PFFRNNSEKMSMEDENFRKRKLPVVSSVVKV
sp|Q6T311|ARL9_HUMAN	GNDRKMFLFGTYLTKNGSEIPSTMQDAKDLI
sp|Q6UVK1|CSPG4_HUMAN	FSQQDLLDGAVLYSHNGSLSPRDTMAFSVEA
	GLRLAQGSAMPILPANLSVETNAVGQDVSVL
	TLRLDPTVLDAGELANRTGSVPRFRLLEGPR
	ALLEVQASEPYLRVANGSSLVVPQGGQGTID
	HDGSETLTDSFVLMANASEMDRQSHPVAFTV
sp|Q6UWB1|I27RA_HUMAN	GAPSELHLQSQKYRSNKTQTVAVAAGRSWVA
sp|Q6UWX4|HIPL2_HUMAN	RAKEGFACYDKKLCHNASLDDVLPIYAYGHA
sp|Q6UXD5|SE6L2_HUMAN	LGRIVSPEPGGAVGPNLTCRWVIEAAEGRRL
	LAGGGSPGLAPRLLANSSMLGEGQVLRSPTN
sp|Q6UY14|ATL4_HUMAN	GSSVPPERCGHLPRPNITQSCQLRLCGHWEV
	CQGGTQTREVQCLSTNQTLSTRCPPQLRPSR
	QRRDIICVSKLGTEFNVTSPSNCSHLPRPPA
	CVSKLGTEFNVTSPSNCSHLPRPPALQPCQG
	GVCGGDDSTCRLVSGNLTDRGGPLGYQKILW
sp|Q6YBV0|S36A4_HUMAN	KQVHEGFLESKVFISNSTNSSNPCERRSVDL
	HEGFLESKVFISNSTNSSNPCERRSVDLRIY
sp|Q6YHK3|CD109_HUMAN	YMVVSRGQLVAVGKQNSTMFSLTPENSWTPK
	TLQTPLYCSMNSKHLNGTITAKYTYGKPVKG
	KKKNITKTFKINGSANFSFNDEEMKNVMDSS
	GSNSGNQKMEAVQKINYTVPQSGTFKIEFPI
	PSQVTVKAELLKTASNLTVSVLEAEGVFEKG
	ELRVTGRTQDEILFSNSTRLSFETKRISVFI
	LEERRNNVVITVTQRNYTEYWSGSNSGNQKM
sp|Q6ZMP0|THSD4_HUMAN	GYHRVVEIPEGATKINITEMYKSNNYLALRS
	VRQAEKVIDGTPCDQNGTAICVSGQCKSIGC
sp|Q6ZRP7|QSOX2_HUMAN	RELRTVRQTMIDFLQNHTEGSRPPACPRLDP
sp|Q70UQ0|IKIP_HUMAN	VKTWSNRITEKQDILNNSLTTLSQDITKVDQ
sp|Q71U36|TBA1A_HUMAN	AEKAYHEQLSVAEITNACFEPANQMVKCDPR
	QLSVAEITNACFEPANQMVKCDPRHGKYMAC
sp|Q7KYR7|BT2A1_HUMAN	VSKDISRGSVALVIHNITAQENGTYRCYFQE
	RGSVALVIHNITAQENGTYRCYFQEGRSYDE
sp|Q7LGA3|HS2ST_HUMAN	AYDLCAKNKYHVLHINTTKNNPVMSLQDQVR
sp|Q7LGC8|CHST3_HUMAN	RLFGYKLARDAAALTNRSVSLLEERGTFWVT
sp|Q7Z3C6|ATG9A_HUMAN	VSCVDYDILFANKMVNHSLHPTEPVKVTLPD
sp|Q7Z402|TMC7_HUMAN	SRIPSSKACGPFTNFNTTWEVIPKTVSTFPS
sp|Q7Z4F1|LRP10_HUMAN	VVSYHTVAWSNGRGFNATYHVRGYCLPWDRP
	TLQRPLVRDSRTSPANCTWLILGSKEQTVTI
sp|Q7Z7H5|TMED4_HUMAN	FTSHTPGDHQICLHSNSTRMALFAGGKLRVH
sp|Q7Z7M0|MEGF8_HUMAN	GGSCFRECGGRALLTNVSSVALGSRRVGGLL
	HGGHRPSTARFSVRVNSTELFHVDRHVWTTL
sp|Q86SQ4|GP126_HUMAN	HVSFSSDFSIQKKGFNASYIRVAVSLRNQKV
	EALKTIDELAFKIDLNSTSHVNITTRNLALS
	DELAFKIDLNSTSHVNITTRNLALSVSSLLP
	TNLEGKIIQQKLLKNNESLDEGLRLHTVNVR
	CAFWDLNKNKSFGGWNTSGCVAHRDSDASET
	QEVHHPICAFWDLNKNKSFGGWNTSGCVAHR
	NFRLWNFTMNAKILSNLSCNVKGNVVDWQND
	EIVSLKGDIYNFRLWNFTMNAKILSNLSCNV
	RTQEVHHPICAFWDLNKNKSFGGWNTSGCVA
sp|Q86TL2|TM110_HUMAN	_________MQGPAGNASRGLPGGPPSTVAS
sp|Q86VZ4|LRP11_HUMAN	FQLTVTDTAGQRSSDNVSVTVLRAAYSTGGC
sp|Q86WC4|OSTM1_HUMAN	QQVVSKMDNISRAAGNTSESQSCARSLLMAD
	PDLDPECRELLLDFANSSAELTGCLVRSARP
sp|Q8IV08|PLD3_HUMAN	PSMRAFLLSLAALRDNHTHSDIQVKLFVVPA
	WRSLTQVKELGVVMYNCSCLARDLTKIFEAY
sp|Q8IW50|F219A_HUMAN	ARKGSLKNGSMGSPVNQQPKKNNVMARTRLV
sp|Q8IWA5|CTL2_HUMAN	CFPAIHAYKGVLMVGNETTYEDGHGSRKNIT
	VGNETTYEDGHGSRKNITDLVEGAKKANGVL
	PFTAKTCNPETFPSSNESRQCPNARCQFAFY
sp|Q8IWT6|LRC8A_HUMAN	KMICLPCKWVTKDSCNDSFRGWAAPGPEPTY
sp|Q8IZA0|K319L_HUMAN	LIFRALEVNTVTCQLNCSDHGHCDSFTKRCI
	KVIVEGQNAHGEGYVNVTVKPEPRKNRPPIA
sp|Q8IZP9|GPR64_HUMAN	SNETEKTKITIVKTFNASGVKPQRNICNLSS
sp|Q8IZY2|ABCA7_HUMAN	PARHAHSITTLNHPLNLTKEQLSEGALMASS
sp|Q8N0V5|GNT2A_HUMAN	TELWENKRFLRAALSNASLLAEACHQIFEGK
sp|Q8N0Z9|VSI10_HUMAN	IIQPSSRHLITQDGQNSTLTIHNCSQDLDEG
	HLITQDGQNSTLTIHNCSQDLDEGYYICRAD
sp|Q8N2E6|TOR2X_HUMAN	HIERYKKDLKSWVQGNLTACGRSLFLFDEMD
sp|Q8N441|FGRL1_HUMAN	SGKYTCRVSNRAGAINATYKVDVIQRTRSKP
	QRTRSKPVLTGTHPVNTTVDFGGTTSFQCKV
sp|Q8N697|S15A4_HUMAN	APATRAALCGSARLLNCTAPGPDAAARCCSP
sp|Q8N8Z6|DCBD1_HUMAN	EPDGQIRASSSWQSVNESGDQVHWSPGQARL
	STQSNFNFYVKSFVMNFKNNNSKWKTYKGIV
	SNFNFYVKSFVMNFKNNNSKWKTYKGIVNNE
	NFNFYVKSFVMNFKNNNSKWKTYKGIVNNEE
sp|Q8NBJ4|GOLM1_HUMAN	SVNKLYQDEKAVLVNNITTGERLIRVLQDQL
	RNYGRLQQDVLQFQKNQTNLERKFSYDLSQC
sp|Q8NBJ5|GT251_HUMAN	EIECRLVEAVDGKAMNTSQVEALGIQMLPGY
	RERTALWVATDHNMDNTSTVLREWLVAVKSL
sp|Q8NBJ9|SIDT2_HUMAN	RMDDFVLRTGEQFSFNTTAAQPQYFKYEFPE
	YVDEVNSELVNIYTFNHTVTRNRTEGVRVSV
sp|Q8NBN3|TM87A_HUMAN	TIFLKFDGEPCDLSLNITWYLKSADCYNEIY
	RGLSGKYQTSSKLFQNCSELFKTQTFSGDFM
sp|Q8NBP7|PCSK9_HUMAN	EGVYAIARCCLLPQANCSVHTAPPAEASMGT
sp|Q8NC42|RN149_HUMAN	GGCTFKDKVLVAARRNASAVVLYNEERYGNI
sp|Q8NE01|CNNM3_HUMAN	PDATFLLRLFGPGFANSSWSWVAPEGAGCRE
sp|Q8NES3|LFNG_HUMAN	EDEALARHTGNVVITNCSAAHSRQALSCKMA
sp|Q8NFQ8|TOIP2_HUMAN	SFLWQRGRKFLQKHLNASNPTEPATIIFTAA
	WQRGRKFLQKHLNASNPTEPATIIFTAAREG
sp|Q8NFT8|DNER_HUMAN	NSSAGGRLVSFEVPQNTSVKIRQDATASLIL
sp|Q8NHP8|PLBL2_HUMAN	NGENAISARSDLNPANGSYPFQALRQRSHGG
sp|Q8TBP5|F174A_HUMAN	AEAAGPRGSEGGNGSNPVAGLETDDHGGKAG
sp|Q8TCJ2|STT3B_HUMAN	WNNSHIALVGKAMSSNETAAYKIMRTLDVDY
	AGMANRTTLVDNNTWNNSHIALVGKAMSSNE
	GMANRTTLVDNNTWNNSHIALVGKAMSSNET
	YQIAGMANRTTLVDNNTWNNSHIALVGKAMS
sp|Q8TCT7|SPP2B_HUMAN	PARGFSNQIPLVARGNCTFYEKVRLAQGSGA
sp|Q8TCT8|SPP2A_HUMAN	KILIAFISYKDFRDMNQTLGDNITVKMYSPS
	ISYKDFRDMNQTLGDNITVKMYSPSWPNFDY
sp|Q8TCU6|PREX1_HUMAN	PVMSRAFEETKHFPMNHSLQEFKQKEECTIR
sp|Q8TDX6|CGAT1_HUMAN	YFGKEEINEVKGILENTSKAANFRNFTFIQL
sp|Q8TEM1|PO210_HUMAN	ATNRDDFVQIGKGPTNNTCVVRTVSVGLTLL
sp|Q8WTV0|SCRB1_HUMAN	RERGPYVYREFRHKSNITFNNNDTVSFLEYR
	VYREFRHKSNITFNNNDTVSFLEYRTFQFQP
	GIPTYRFVAPKTLFANGSIYPPNEGFCPCLE
	PPNEGFCPCLESGIQNVSTCRFSAPLFLSHP
	PYVYREFRHKSNITFNNNDTVSFLEYRTFQF
sp|Q8WUY9|DEP1B_HUMAN	KELPHWVLSAMKCLANWPNCSDLKQPMYLGF
sp|Q8WVQ1|CANT1_HUMAN	NAHNWRLGQAPANWYNDTYPLSPPQRTPAGI
sp|Q8WWB7|GLMP_HUMAN	TFQGHPMNDPTRTFANGSLAFRVQAFSRSSR
sp|Q8WWI5|CTL1_HUMAN	PASAPIPFFHRCAPVNISCYAKFAEALITFV
	QELKTLSDVQKFAEINGSALCSYNLKPSEYT
	VQKFAEINGSALCSYNLKPSEYTTSPKSSVL
sp|Q8WWY8|LIPH_HUMAN	VGTGLNVRLMLYTRKNLTCAQTINSSAFGNL
	LMLYTRKNLTCAQTINSSAFGNLNVTKKTTF
	LTCAQTINSSAFGNLNVTKKTTFIVHGFRPT
sp|Q8WXD2|SCG3_HUMAN	SYLENLDEMIALQTKNKLEKNATDNISKLFP
	LDEMIALQTKNKLEKNATDNISKLFPAPSEK
	IALQTKNKLEKNATDNISKLFPAPSEKSHEE
sp|Q8WXI7|MUC16_HUMAN	KVPTGTITEVSSTGVNSSSKISTPDHDKSTV
sp|Q92485|ASM3B_HUMAN	DRATLSLKDMVTYFMNLSQANAQGTPRWELE
sp|Q92508|PIEZ1_HUMAN	RISPPSRAQMKRELYNGTADITLRFTWNFQR
	TVEYANEKHMLALAPNSTARRQLASLLEGTS
	MLYQLKVVNPQEYSSNCTEPFPNSTNLLPTE
	QEYSSNCTEPFPNSTNLLPTEISQSLLYRGP
sp|Q92542|NICA_HUMAN	PQTVTRLLYGFLIKANNSWFQSILRQDLRSY
	QPLPPSSLQRFLRARNISGVVLADHSGAFHN
	KDLYEYSWVQGPLHSNETDRLPRCVRSTARL
	LCRGNSVERKIYIPLNKTAPCVRLLNATHQI
	IYIPLNKTAPCVRLLNATHQIGCQSSISGDT
	TSLELWMHTDPVSQKNESVRNQVEDLLATLE
sp|Q92729|PTPRU_HUMAN	TRAPADLPHGSYLMVNTSQHAPGQRAHVIFQ
sp|Q92791|SC65_HUMAN	EEEDFQPREEAMLYHNQTAELRELLEFTHMY
sp|Q92859|NEO1_HUMAN	EPVDTLSVRGSSVILNCSAYSEPSPKIEWKK
	VAVRTLSDVPSAAPQNLSLEVRNSKSIMIHW
sp|Q92887|MRP2_HUMAN	SNLWLSAWTSDSKIFNSTDYPASQRDMRVGV
sp|Q92896|GSLG1_HUMAN	VGKGYMVSCLVDHRGNITEYQCHQYITKMTA
	KCQGDASRLCHTHGWNETSEFMPQGAVFSCL
	KKKVDVVICLSTTVRNDTLQEAKEHRVSLKC
sp|Q93086|P2RX5_HUMAN	LQSAVITKVKGVAFTNTSDLGQRIWDVADYV
sp|Q95365|1B38_HUMAN	TQTYRENLRIALRYYNQSEAGSHTLQRMYGC
sp|Q969N2|PIGT_HUMAN	RKTYAIYDLLDTAMINNSRNLNIQLKWKRPP
sp|Q969P0|IGSF8_HUMAN	AGGTVYRGETASLLCNISVRGGPPGLRLAAS
	GERRIGPGEPLELLCNVSGALPPAGRHAAYS
sp|Q96AP7|ESAM_HUMAN	APPSCRLQGVPHVGANVTLSCQSPRSKPAVQ
sp|Q96AQ6|PBIP1_HUMAN	LQGLENWGQDPGVSANASKAWHQKSHFQNSR
sp|Q96AY3|FKB10_HUMAN	DVVEIRTLSRPSETCNETTKLGDFVRYHYNC
	CVRRAGAGDFMRYHYNGSLMDGTLFDSSYSR
	CPRMVQDGDFVRYHYNGTLLDGTSFDTSYSK
sp|Q96BD0|SO4A1_HUMAN	VDGQKVYRDCSCIPQNLSSGFGHATAGKCTS
sp|Q96CC6|RHDF1_HUMAN	EDITKWPICTKNSAGNHTNHPHMDCVITGRP
sp|Q96CX3|ZN501_HUMAN	SGDKPFKCNECGKAFNQSACLMQHQRIHSGE
sp|Q96F46|I17RA_HUMAN	HHIPAPRPEEFHQRSNVTLTLRNLKGCCRHQ
sp|Q96F81|DISP1_HUMAN	SHTLKLLRTCAKHYQNGTLGPDCWDMAARRK
	GYHLDSKTPGPRFDINDTIRAVVLEFQSTYL
sp|Q96G23|CERS2_HUMAN	TLYDYFWWERLWLPVNLTWADLEDRDGRVYA
sp|Q96G97|BSCL2_HUMAN	DCDSSTTSLCSFPVANVSLTKGGRDRVLMYG
sp|Q96HA4|CA159_HUMAN	SECRSFAGPGAPFPMNRSSGTPGRPHPGAPR
sp|Q96HE7|ERO1A_HUMAN	RYLLQETWLEKKWGHNITEFQQRFDGILTEG
sp|Q96J42|TXD15_HUMAN	NHTDRTLETLKIFIFNQTGIEAKKNVVVTQA
sp|Q96J84|KIRR1_HUMAN	IDGGPVILLQAGTPHNLTCRAFNAKPAATII
	TEPVSCEVHNKVGSTNVSTLVNVHFAPRIVV
sp|Q96JJ7|TMX3_HUMAN	GDTGKLVALAVIDEKNTSVEHTRLKSIIQEV
sp|Q96NT5|PCFT_HUMAN	TTQYLWHRFSADLGYNGTRQRGGCSNRSADP
sp|Q96PD2|DCBD2_HUMAN	SRTEIGKYCGLGLQMNHSIESKGNEITLLFM
sp|Q96PQ0|SORC2_HUMAN	QDLGGDFRYVTCAIHNCSEKMLTAPFAGPID
sp|Q96QE2|MYCT_HUMAN	VSPRITFKPIAPSGQNATCTRYSYCNECMLD
sp|Q96RD7|PANX1_HUMAN	LSDEFVCSIKSGILRNDSTVPDQFQCKLIAV
sp|Q96RQ1|ERGI2_HUMAN	RGHAHLAALVNHESYNFSHRIDHLSFGELVP
sp|Q99523|SORT_HUMAN	SEDYGKNFKDITDLINNTFIRTEFGMAIGPE
	DRHLYTTTGGETDFTNVTSLRGVYITSVLSE
	DEECGRVRDFVAKLANNTHQHVFDDLRGSVS
sp|Q99538|LGMN_HUMAN	GILVFPNEDLHVKDLNETIHYMYKHKMYRKM
sp|Q99543|DNJC2_HUMAN	VEPVGRWFEAFVKRRNRNASASFQELEDKKE
	PVGRWFEAFVKRRNRNASASFQELEDKKELS
sp|Q99571|P2RX4_HUMAN	VVSSVTTKVKGVAVTNTSKLGFRIWDVADYV
	DDTHVPQPAFLKAAENFTLLVKNNIWYPKFN
sp|Q99650|OSMR_HUMAN	IQISRIETSNVIWVGNYSTTVKWNQVLHWSW
	DKPSSSELHSIPAPANSTKLILDRCSYQICV
	SEAPDVWRIVSLEPGNHTVTLFWKPLSKLHA
	LCQIELHGEGKMMQYNVSIKVNGEYFLSELE
	GTNVTICYVSRNIQNNVSCYLEGKQIHGEQL
	NATNAIMTWKVHSIRNNFTYLCQIELHGEGK
	TQDVLGDFQWKNVGPNTTSTVISTDAFRPGV
	IAENYLRKRSVNILFNLTHRVYLMNPFSVNF
	ILFVFPKDKLVEEGTNVTICYVSRNIQNNVS
sp|Q99698|LYST_HUMAN	VDVSTAEMMPENLRKNLTELLRAALKIRICL
sp|Q99715|COCA1_HUMAN	IDCYEIIEKDIKEAGNITTDGYEILGKLLKG
	LDGYTSPGFKMLEAYNLTEKNFASVQGVSLE
	TTQAPKSGPRNLQVYNATSNSLTVKWDPASG
sp|Q99808|S29A1_HUMAN	MTATQYFTNRLDMSQNVSLVTAELSKDAQAS
sp|Q99985|SEM3C_HUMAN	AYRNAAEIVQYGVKNNTTFLECAPKSPQASI
sp|Q99988|GDF15_HUMAN	ELRKRYEDLLTRLRANQSWEDSNTDLVPAPA
sp|Q9BQE3|TBA1C_HUMAN	QLTVAEITNACFEPANQMVKCDPRHGKYMAC
sp|Q9BRN9|TM2D3_HUMAN	TCVDQDFKSQKNFIINMTCRFCWQLPETDYE
	GLCSRLPADCIDCTTNFSCTYGKPVTFDCAV
	TSCMTVSCPRQRYPANCTVRDHVHCLGNRTF
sp|Q9BTY2|FUCO2_HUMAN	VNGEAIYETHTWRSQNDTVTPDVWYTSKPKE
sp|Q9BU23|LMF2_HUMAN	QFGLQEKSPPRTRSANSTLAQALHWTRSQLS
sp|Q9BVK6|TMED9_HUMAN	FTSHTPGEHQICLHSNSTKFSLFAGGMLRVH
sp|Q9BVX2|T106C_HUMAN	TTNVSLIPPRSEQLVNFTGKAEMGGPFSYVY
sp|Q9BX74|TM2D1_HUMAN	SCFPAPNITCKDSSGNETHFTGNEVGFFKPI
	IIDYYGTRLTRLSITNETFRKTQLYP_____
sp|Q9BY12|SCAPE_HUMAN	HVIPSPSTDRINVTSNARRSLNFGGSTGTVP
sp|Q9BY76|ANGL4_HUMAN	RKRLPEMAQPVDPAHNVSRLHRLPRDCQELF
sp|Q9BYF1|ACE2_HUMAN	IQNLTVKLQLQALQQNGSSVLSEDKSKRLNT
	EQSTLAQMYPLQEIQNLTVKLQLQALQQNGS
sp|Q9BZC7|ABCA2_HUMAN	SVARNPQELWRFLTQNLSLPNSTAQALLAAR
	PQELWRFLTQNLSLPNSTAQALLAARVDPPE
	KDGSLPPHVHYKIRQNSSFTEKTNEIRRAYW
	LPSGVGATCVLKSPANGSLGPTLNLSSGESR
	CVLKSPANGSLGPTLNLSSGESRLLAARFFD
	GNPAAYGITVTNHPMNKTSASLSLDYLLQGT
sp|Q9C0C4|SEM4C_HUMAN	EAPVEKKTECIQKGKNNQTECFNFIRFLQPY
	APVEKKTECIQKGKNNQTECFNFIRFLQPYN
	ADCVLARDPYCAWSVNTSRCVAVGGHSGSLL
sp|Q9C0H2|TTYH3_HUMAN	QPATKDPLLRVQEVLNGTEVNLQHLTALVDC
	VAGVQDRVWDTAVGLNHTAEPSLQTLERQLA
sp|Q9C0K1|S39A8_HUMAN	AASRVGVPEPGQLHFNQCLTAEEIFSLHGFS
	QCLTAEEIFSLHGFSNATQITSSKFSVICPA
sp|Q9GZM7|TINAL_HUMAN	ALPYLGAICYCDLFCNRTVSDCCPDFWDFCL
sp|Q9GZU1|MCLN1_HUMAN	LGRYAYVRGGGDPWTNGSGLALCQRYYHRGH
sp|Q9H0X4|ITFG3_HUMAN	NGDRIQDVLFLYKNTNSSNNFSRSCVDEGFS
	IQDVLFLYKNTNSSNNFSRSCVDEGFSSPCT
	SGGPFKSDPHWESMLNATTRRMLSHSSGAVR
	YMFHPTLPRVLLELANVSTHIVAFDAVLFEP
	IFGRYKPDTLAVAVENGTGTDRQILFLDLGT
sp|Q9H239|MMP28_HUMAN	YIFKGSHFWEVAADGNVSEPRPLQERWVGLP
sp|Q9H2J7|S6A15_HUMAN	SFQQPLPWDQCPLVKNASHTFVEPECEQSSA
	IIQKVKEEEFPALHLNSCKIEEELNKAVQGT
sp|Q9H3G5|CPVL_HUMAN	KFLSLPEVRQAIHVGNQTFNDGTIVEKYLRE
sp|Q9H3R2|MUC13_HUMAN	SLSPRSEMRADDKFVNVTIVTILAETTSDNE
sp|Q9H4F8|SMOC1_HUMAN	PTLWIKHLVIKDSKLNNTNIRNSEKVYSCDQ
sp|Q9H5V8|CDCP1_HUMAN	VVPAHLRASVSFLNFNLSNCERKEERVEYYI
	PRGAEAFEIALPRESNITVLIKLGTPTLLAK
	GRIDATVVRIGTFCSNGTVSRIKMQEGVKMA
	TTNPEVFKLEDKQPGNMAGNFNLSLQGCDQD
	FKLEDKQPGNMAGNFNLSLQGCDQDAQSPGI
	GILRLQFQVLVQHPQNESNKIYVVDLSNERA
	GEVQLQPSTSLLPTLNRTFIWDVKAHKSIGL
	SFCPGGSIKQIQVKQNISVTLRTFAPSFQQE
	VPGCFVCLESRTCSSNLTLTSGSKHKISFLC
	AHLRASVSFLNFNLSNCERKEERVEYYIPGS
	EVFKLEDKQPGNMAGNFNLSLQGCDQDAQSP
	VPAQKLQQHTHEKPCNTSFSYLVASAIPSQD
sp|Q9H6B4|CLMP_HUMAN	NQKVVITYSSRHVYNNLTEEQKGRVAFASNF
	KSRIDYNHPGRVLLQNLTMSYSGLYQCTAGN
	NLTMSYSGLYQCTAGNEAGKESCVVRVTVQY
	GNQKVVITYSSRHVYNNLTEEQKGRVAFASN
sp|Q9H6X2|ANTR1_HUMAN	RDLGAIVYCVGVKDFNETQLARIADSKDHVF
	RHARNVDRVLCSFKINDSVTLNEKPFSVEDT
sp|Q9H7M9|GI24_HUMAN	LAQRHGLESASDHHGNFSITMRNLTLLDSGL
	KVATPYSLYVCPEGQNVTLTCRLLGPVDKGH
sp|Q9H813|TM206_HUMAN	EVIPPLTSPGQPGDMNCTTQRINYTDPFSNQ
	SPGQPGDMNCTTQRINYTDPFSNQTVKSALI
	MNCTTQRINYTDPFSNQTVKSALIVQGPREV
sp|Q9H8M5|CNNM2_HUMAN	ERTRVKLRVYGQNINNETWSRIAFTEHERRR
	SERTRVKLRVYGQNINNETWSRIAFTEHERR
sp|Q9HB63|NET4_HUMAN	LALGRKLWADTTCGQNATELYCFYSENTDLT
	QDFGKTWKPYKYFATNCSATFGLEDDVVKKG
sp|Q9HCM3|K1549_HUMAN	RRATVAAGNSVVQVVNVSRLEGDDNPVQLIY
sp|Q9HCN3|TMM8A_HUMAN	SCSCKAGWRGWSCTDNSTAQTVAQQRAATLL
sp|Q9HCU4|CELR2_HUMAN	GCDTGVALRFGSVLGNYSCAAQGTQGGSKKS
	GPCNCDVSKGFDPDCNKTSGECHCKENHYRP
	TYSFERGNELSLVLLNASTGELKLSRALDNN
	LQVDSRHIDMADFIANNGTVPGCPAKKNVCD
	AEGNLGPRLHGLHLSNITVGGIPGPAGGVAR
sp|Q9HD43|PTPRH_HUMAN	TVPNAVTSLSKQDWTNSTIALRWTAPQGPGQ
sp|Q9HD45|TM9S3_HUMAN	KKLEIGFNGNRIVDVNLTSEGKVKLVPNTKI
sp|Q9NPR2|SEM4B_HUMAN	SEERPFLRFEAEHISNYTALLLSRDGRTLYV
sp|Q9NR30|DDX21_HUMAN	SPKLKNGFPHPEPDCNPSEAASEESNSEIEQ
sp|Q9NR61|DLL4_HUMAN	FTGSNCEKKVDRCTSNPCANGGQCLNRGPSR
sp|Q9NRA1|PDGFC_HUMAN	GVQDPQHERIITVSTNGSIHSPRFPHTYPRN
sp|Q9NRB3|CHSTC_HUMAN	EFYRKFAVPMLRLYANHTSLPASAREAFRAG
sp|Q9NU53|GINM1_HUMAN	EPPPLSGAPQDGIRINVTTLKDDGDISKQQV
sp|Q9NUN5|LMBD1_HUMAN	YMKNQNGTFKDWANANVSRQIEDTVLYGYYT
	NYLIETNITSDNHKGNSTLSVPKRCDADAPE
	LLPVDIFLVSYMKNQNGTFKDWANANVSRQI
sp|Q9NV96|CC50A_HUMAN	NKCLSPDVTPCFCTINFTLEKSFEGNVFMYY
	KSDLHPTLPAGRYSLNVTYNYPVHYFDGRKR
sp|Q9NX62|IMPA3_HUMAN	SHSGMVKQVALQTFGNQTTIIPAGGAGYKVL
sp|Q9NXH8|TOR4A_HUMAN	LSGAGGAEVTRFVLQNASRALPLRPDGFRSA
sp|Q9NY35|CLDN1_HUMAN	IGTDFWYEYRSPVQENSSDLNKSIWDEFISD
	DEADEKTYNDALFRYNGTVGLWRRCITIPKN
sp|Q9NY97|B3GN2_HUMAN	FARRQAIRESWGQESNAGNQTVVRVFLLGQT
sp|Q9NYQ6|CELR1_HUMAN	DCDTTMAVRFGKDIGNYSCAAQGTQTGSKKS
	GQFFPSEDLQEQIYLNRTLLTTISTQRVLPF
	ISFVDLRAMNEKLSRNETQVDGARALQLVRA
	SVDGKNVDMAGFIANNGTREGCAARRNFCDG
	LSVDGKNVDMAGFIANNGTREGCAARRNFCD
sp|Q9NZ53|PDXL2_HUMAN	MLGDIRRSLEEIGIQNYSTTSSCQARASQVR
sp|Q9P055|JKAMP_HUMAN	HGCLGLYCGKTLLFKNGSTEIYGECGVCPRG
sp|Q9P0K1|ADA22_HUMAN	REAVNDCDIRETCSGNSSQCAPNIHKMDGYS
sp|Q9P273|TEN3_HUMAN	YVGDFNYVRRIFPSGNVTSVLELSSNPAHRY
	MGRVTKREIKIGPFANTTKYAYEYDVDGQLQ
	IGSDSTHVIPGESPFNKSLASVIRGQVLTAD
	LPSGDNGKLGGFTQENNTIDSGELDIGRRAI
	GHPTLWLPSSKLMAVNVTYSSTGQIASIQRG
	GWTTFFDYDSEGRLTNVTFPTGVVTNLHGDM
	IYNPPESNASIITDYNEEGLLLQTAFLGTSR
	PSGDNGKLGGFTQENNTIDSGELDIGRRAIQ
	PHVLAGTANPTVAKRNMTLPGENGQNLVEWR
	ANPTVAKRNMTLPGENGQNLVEWRFRKEQAQ
sp|Q9P2B2|FPRP_HUMAN	TVVIQPSVLRAAVPKNVSVAEGKELDLTCNI
	KNVSVAEGKELDLTCNITTDRADDVRPEVTW
	SGYYYCHVSLWAPGHNRSWHKVAEAVSSPAG
	SNPIEIDFQTSGPIFNASVHSDTPSVIRGDL
	KYIISLDQDSVVKLENWTDASRVDGVVLEKV
	RGNYYCVVSAWTKQRNNSWVKSKDVFSKPVN
	GVGVTWLEPDYQVYLNASKVPGFADDPTELA
	VLIMAEKPVGDLSSPNETKYIISLDQDSVVK
	GNYYCVVSAWTKQRNNSWVKSKDVFSKPVNI
sp|Q9P2C4|TM181_HUMAN	FVGIRGPKVIQTSAANFSLNNSKKLKPIQIL
	RGPKVIQTSAANFSLNNSKKLKPIQILSNPL
sp|Q9TNN7|1C05_HUMAN	AQTDRVNLRKLRGYYNQSEAGSHTLQRMYGC
sp|Q9UBD6|RHCG_HUMAN	DFEADAHWWSERTHKNLSDMENEFYYRYPSF
sp|Q9UBP4|DKK3_HUMAN	PPSYHNETNTDTKVGNNTIHVHREIHKITNN
sp|Q9UBV2|SE1L1_HUMAN	AAFILDQREASIVGENETYPRALLHWNRAAS
	LGKMYSEGSDIVPQSNETALHYFKKAADMGN
sp|Q9UFH2|DYH17_HUMAN	EKAIADQEEVKVEVINKNVTEKQKACETDLA
sp|Q9UGM3|DMBT1_HUMAN	YNSFPSDATLRLVNLNSSYGLCAGRVEIYHG
sp|Q9UGT4|SUSD2_HUMAN	TDLRVQARAQPGTMSNGTETRGTGLTAVAVQ
	VHPNKVSMMEKSELVNETRWQYYGTANTSGN
sp|Q9UHG3|PCYOX_HUMAN	KLLHALGGDDFLGMLNRTLLETLQKAGFSEK
sp|Q9UHL4|DPP2_HUMAN	AQRITGLRALAGLVYNASGSEHCYDIYRLYH
sp|Q9UHN6|TMEM2_HUMAN	AKILESERFDTHEYRNESRRLQEFLRFQDPG
	FFDYDTFGGHIMIMKNFTSVHLSYVELKHMG
	IGFLMKNSWQITPRNNISLVKFGPHVSLNVF
	AWALVGVIDGGSTSCNESVRNYENHSSGGKA
	HGARKASWTLLARTLNSSGLPFGSYTFEKDF
	NFKAGLFIDKGVKTTNSSAADPREYLCLDNS
	DKAETQRGDPSVISVNGTDFTFRSAGVLLLV
sp|Q9UHX3|AGRE2_HUMAN	SRGCARWCPQDSSCVNATACRCNPGFSSFSE
sp|Q9UIG8|SO3A1_HUMAN	GEIRWGAEGRDVCAANGSGGDEGPDPDLICR
sp|Q9UIQ6|LCAP_HUMAN	DFLDARFKTMKKDSLNSSHPISSSVQSSEQI
	WGLLTFREETLLYDSNTSSMADRKLVTKIIA
	MRELRSALLEFACTHNLGNCSTTAMKLFDDW
	KYQSVSLLDKKSGVINLTEEVLWVKVNINMN
	LRSALLEFACTHNLGNCSTTAMKLFDDWMAS
sp|Q9UIW2|PLXA1_HUMAN	EVYVGAVNRIYKLSGNLTLLRAHVTGPVEDN
	CTHNVADCAFLEGRVNVSEDCPQILPSTQIY
	ININRAQLTNPEVKYNYTEDPTILRIDPEWS
sp|Q9ULF5|S39AA_HUMAN	PHVKNNAIISLRKDLNEDDHHHECLNVTQLL
	LRKDLNEDDHHHECLNVTQLLKYYGHGANSP
	LDILAVQEGKHFHSHNHQHSHNHLNSENQTV
	QEGKHFHSHNHQHSHNHLNSENQTVTSVSTK
	KHFHSHNHQHSHNHLNSENQTVTSVSTKRNH
	HSHNHQHSHNHLNSENQTVTSVSTKRNHKCD
	HRLRHHHRLHHHLDHNNTHHFHNDSITPSER
	RLRHHHRLHHHLDHNNTHHFHNDSITPSERG
	RLHHHLDHNNTHHFHNDSITPSERGEPSNEP
	PSERGEPSNEPSTETNKTQEQSDVKLPKGKR
sp|Q9ULI3|HEG1_HUMAN	LLDLSSSSESTEKLNNSTGLQSSSVSQTKTM
	VRTFVTEFKLKRTFLNTTVEKHSDLQEVENE
	HSDLQEVENEITKTLNMCFSALPSYIRSTVH
sp|Q9ULV1|FZD4_HUMAN	RCDPIRISMCQNLGYNVTKMPNLVGHELQTD
sp|Q9ULW2|FZD10_HUMAN	KCQPIEIPMCKDIGYNMTRMPNLMGHENQRE
sp|Q9UMF0|ICAM5_HUMAN	RAELDLRPHGLGLFENSSAPRELRTFSLSPD
	ATASAEQEGARQLVCNVTLGGENRETRENVT
	APRIPRVLAPGIYVCNATNRHGSVAKTVVVS
sp|Q9UNN5|FAF1_HUMAN	NFMLIITHREVQREYNLNFSGSSTIQEVKRN
sp|Q9Y2K5|R3HD2_HUMAN	_____________MSNSNTTQETLEIMKESE
sp|Q9Y487|VPP2_HUMAN	SSSHPPAEHKKMVLWNDSVVRHNSILQLDPS
sp|Q9Y4D7|PLXD1_HUMAN	VEMSVRVNGRNIVKANFTIYDCSRTAQVYPH
	WCALETRCTLQQDCTNSSQQHFWTSASEGPS
	VFLGTVNGRLLKINLNESMQVVSRRVVTVAY
	VYLAAVNRLYQLSGANLSLEAEAAVGPVPDS
	QWPCFWCSQQHSCVSNQSRCEASPNPTSPQD
	AVHHIGREPTLCKVLNSTLITCPSPGALSNA
	LNSTLITCPSPGALSNASAPVDFFINGRAYA
	PGALSNASAPVDFFINGRAYADEVAVAEELL
sp|Q9Y4K0|LOXL2_HUMAN	YHSMEVFTHYDLLNLNGTKVAEGHKASFCLE
	SSCKLGPQVSLDPMKNVTCENGLPAVVSCVP
	GPQVSLDPMKNVTCENGLPAVVSCVPGQVFS
	RHYHSMEVFTHYDLLNLNGTKVAEGHKASFC
sp|Q9Y4L1|HYOU1_HUMAN	PRPKDKNGTRAEPPLNASASDQGEKVIPPAG
	NKAKFTKPRPRPKDKNGTRAEPPLNASASDQ
	LGFLGPEDLRVFGSQNLTTVKLKGVGDSFKK
	QIFTEVEMTTLEKVINETWAWKNATLAEQAK
	MTTLEKVINETWAWKNATLAEQAKLPATEKP
sp|Q9Y5E2|PCDB7_HUMAN	LVTEKPLDRERNTEYNITITVTDLGTPRLKT
sp|Q9Y639|NPTN_HUMAN	GEYHCVYHFVSAPKANATIEVKAAPDITGHK
	VIIRDSPVLPVTLQCNLTSSSHTLTYSYWTK
	WIWRKKENGMPMDIVNTSGRFFIINKENYTE
	SYWTKNGVELSATRKNASNMEYRINKPRAED
	TKNGVELSATRKNASNMEYRINKPRAEDSGE
	SVGYPHPDWIWRKKENGMPMDIVNTSGRFFI
sp|Q9Y644|RFNG_HUMAN	DPELELQGGDRVINTNCSAVRTRQALCCKMS
sp|Q9Y653|GPR56_HUMAN	GEKVLGIVVQNTKVANLTEPVVLTFQHQLQP
sp|Q9Y666|S12A7_HUMAN	KSAFDPPDIPVCLLGNRTLSRRSFDACVKAY
sp|Q9Y6M0|TEST_HUMAN	HIQPICLQASTFEFENRTDCWVTGWGYIKED
sp|Q9Y6M7|S4A7_HUMAN	PPNPSNETLAQWKKDNITAHNISWRNLTVSE
	NETLAQWKKDNITAHNISWRNLTVSECKKLR
	LDKLTSYSCVCTEPPNPSNETLAQWKKDNIT
	LTSYSCVCTEPPNPSNETLAQWKKDNITAHN
	QWKKDNITAHNISWRNLTVSECKKLRGVFLG
sp|Q9Y6N7|ROBO1_HUMAN	TQNGMVQEYKVWCLGNETRYHINKTVDGSTF
sp|Q9Y6Q6|TNR11_HUMAN	KVCDTGKALVAVVAGNSTTPRRCACTAGYHW
